# Supplementary material for: Transcriptome-Wide Identification of Cytochrome P450s in Tea Black Tussock Moth (Dasychira baibarana) and Candidate Genes Involved in Type-II Sex Pheromone Biosynthesis
Source: Insects. 2024 Feb 19;15(2):139. doi: 10.3390/insects15020139 (PMC10889520; doi:10.3390/insects15020139)
Supplement: Supplementary file 1 [file insects-15-00139-s001.zip]

Archive with 2 entries (2 files):
- insects-2806486 Supplementary/Supplementary File S1.xlsx
- insects-2806486 Supplementary/Supplementary Files S2.fasta
