# Supplementary material for: Transcriptome-Wide Identification of Cytochrome P450s in Tea Black Tussock Moth (Dasychira baibarana) and Candidate Genes Involved in Type-II Sex Pheromone Biosynthesis
Source: Insects. 2024 Feb 19;15(2):139. doi: 10.3390/insects15020139 (PMC10889520; doi:10.3390/insects15020139)
Supplement: Supplementary file 1 [file insects-15-00139-s001.zip › insects-2806486 Supplementary/Supplementary File S1.xlsx]

## Sheet: All P450s
an/aa	GeneID	Nomenclature	Clan	Family	Subfamily	DbFAb1	DbFAb2	DbFAb3	Mean	SD	DbFPg1	DbFPg2	DbFPg3	Mean	SD	log2(fc)	type	pvalue	qvalue
1509/502	TRINITY_DN17814_c1_g1	CYP341B65	CYP4	CYP341	CYP341B	0.131275	0.0310926	0.414832	0.1924	0.199038	2452.58	1235.36	874.866	1520.94	826.717	12.9411	up	2.67813e-38	9.22026e-34
171/56	TRINITY_DN9146_c0_g1	CYP341B-fragment2	CYP4	CYP341	CYP341B	1.32779	2.59453	0	1.30744	1.29738	108.414	66.5408	75.9733	83.6427	21.9649	5.99834	up	3.75969e-11	1.25669e-08
1539/512	TRINITY_DN23413_c0_g1	CYP340AE1	CYP4	CYP340	CYP340AE	0	0	0	0	0	148.543	30.3989	34.975	71.3056	66.9286	16.1217	up	1.53228e-23	4.39612e-20
1494/497	TRINITY_DN25205_c1_g1	CYP340AD11	CYP4	CYP340	CYP340AD	0.06548	0	0	0.0218267	0.0378049	78.3046	26.4859	26.448	43.7462	29.9285	10.9043	up	2.14099e-25	8.37534e-22
1473/490	TRINITY_DN18984_c0_g1	CYP4S62	CYP4	CYP4	CYP4S	0	0	0.0834648	0.0278216	0.0481884	23.7777	20.1613	8.43327	17.4574	8.0216	9.24256	up	2.64851e-20	4.79909e-17
576/191	TRINITY_DN25073_c0_g1	CYP340AD-fragment1	CYP4	CYP340	CYP340AD	0	0.839907	0	0.279969	0.484921	24.0431	6.23687	11.4552	13.9117	9.15376	5.62985	up	1.09614e-06	8.4804e-05
327/108	TRINITY_DN26103_c0_g2	CYP333B-fragment1	Mitochondrial	CYP333	CYP333B	0.8655	0.456458	0.392649	0.571536	0.256572	19.3694	9.48358	7.01543	11.9561	6.53761	4.38436	up	2.26789e-07	2.28971e-05
990/329	TRINITY_DN26103_c0_g1	CYP333B-fragment2	Mitochondrial	CYP333	CYP333B	0.557445	1.18289	2.70653	1.48229	1.10538	16.3555	7.30199	7.22302	10.2935	5.24999	2.795	up	1.94027e-05	0.00088486
1620/539	TRINITY_DN17516_c0_g1	CYP18A1	CYP2	CYP18	CYP18A	12.3818	13.6214	19.1081	15.0371	3.57966	24.0148	29.0794	18.2469	23.7804	5.42005	0.661209	up	0.0143528	0.108364
1476/491	TRINITY_DN22642_c0_g1	CYP337B46	CYP3	CYP337	CYP337B	0.784629	0.348482	1.06444	0.732517	0.360813	8.2739	10.5012	3.87	7.54837	3.37461	3.36345	up	4.30454e-08	5.64849e-06
1236/411	TRINITY_DN21849_c0_g2	CYP9A333	CYP3	CYP9	CYP9A	1.2233	1.55445	0.697976	1.15858	0.43189	8.37669	8.86552	3.61102	6.95108	2.90288	2.58385	up	4.51865e-05	0.00169901
198/65	TRINITY_DN21849_c0_g1	CYP9A-fragment1	CYP3	CYP9	CYP9A	0	2.96127	0	0.98709	1.70969	7.34922	5.49148	4.51695	5.78588	1.4389	2.55007	up	0.0274019	0.159249
1473/490	TRINITY_DN13629_c0_g1	CYP6AW1	CYP3	CYP6	CYP6AW	3.97271	4.98661	4.8441	4.60114	0.548881	7.36343	13.3354	5.57126	8.7567	4.06526	0.928247	up	0.00975201	0.0854306
1401/466	TRINITY_DN21485_c0_g1	CYP338A1	CYP3	CYP338	CYP338A	1.90272	2.47434	1.17322	1.85009	0.652154	8.35624	5.39295	3.36161	5.7036	2.51176	1.62375	up	0.00218302	0.0315786
531/176	TRINITY_DN26525_c0_g2	CYP321A-fragment1	CYP3	CYP321	CYP321A	2.85925	0	0	0.953083	1.65079	2.32065	4.15467	7.46552	4.64695	2.60752	2.28441	up	0.00540565	0.0583404
1659/552	TRINITY_DN15689_c0_g1	CYP4G360	CYP4	CYP4	CYP4G	102.241	26.8205	69.404	66.1552	37.8151	118.351	53.478	37.0212	69.6167	42.9997	0.0735792	up	0.0947449	0.319886
1566/521	TRINITY_DN11461_c0_g1	CYP6AE230	CYP3	CYP6	CYP6AE	0.0939506	0.0333935	0.0848277	0.0707239	0.0326493	4.92975	1.89894	0.946614	2.59177	2.07999	5.17589	up	1.76737e-07	1.85509e-05
1587/528	TRINITY_DN20963_c0_g1	CYP6AE231	CYP3	CYP6	CYP6AE	0.0484228	0.0344194	0	0.0276141	0.0249184	2.88652	1.83558	1.71418	2.14543	0.64467	6.22907	up	1.88054e-08	2.85212e-06
1596/531	TRINITY_DN26618_c1_g1	CYP9A332	CYP3	CYP9	CYP9A	0.146267	0	0	0.0487557	0.0844473	1.38043	2.98715	1.14508	1.83755	1.00251	5.20757	up	3.85969e-08	5.17048e-06
1380/459＞	TRINITY_DN23536_c0_g1	CYP4L76	CYP4	CYP4	CYP4L	0.521218	1.23422	2.09231	1.28258	0.786662	1.29888	6.6948	0.819968	2.93788	3.26239	1.19509	up	0.0766486	0.286303
1245、414	TRINITY_DN25374_c0_g1	CYP9G78	CYP3	CYP9	CYP9G	0.6976	0.364188	0.617334	0.559707	0.174016	1.62534	2.54686	1.92311	2.03177	0.470271	1.85813	up	0.000930035	0.0172797
603/200	TRINITY_DN26525_c0_g1	CYP321A-fragment2	CYP3	CYP321	CYP321A	12.2786	0.37428	9.45338	7.36875	6.21992	3.21149	21.7014	0.985626	8.63284	11.3723	0.228386	up	0.374081	0.658529
306/101＞	TRINITY_DN26890_c1_g2	CYP9A-fragment2	CYP3	CYP9	CYP9A	0	0.685378	1.78586	0.823746	0.900935	3.19318	1.06366	1.71084	1.98923	1.09171	1.27091	up	0.123438	0.369379
654/217＞	TRINITY_DN16140_c0_g1	CYP341B-fragment1	CYP4	CYP341	CYP341B	0.856295	0.302489	0	0.386261	0.434251	0.697489	3.17239	0.697986	1.52262	1.42874	1.97613	up	0.0178838	0.123934
240/79	TRINITY_DN17864_c0_g1	CYP4C1	CYP4	CYP4	CYP4C	0	0	0	0	0	1.82721	1.36703	0.193762	1.12933	0.842266	10.1425	up	0.00179395	0.0275532
1566/521	TRINITY_DN21624_c0_g1	CYP6AE229	CYP3	CYP6	CYP6AE	0	0.0712886	0.391442	0.154244	0.208489	0.4354	0.278999	3.11933	1.27791	1.59663	3.04231	up	0.00306323	0.0397619
258/85＞	TRINITY_DN3934_c0_g1	CYP9E2	CYP3	CYP9	CYP9E	0	0	0.43185	0.14395	0.249329	1.00672	1.84075	0.513066	1.12018	0.671074	2.95139	up	0.0219518	0.140361
228/75	TRINITY_DN10263_c0_g1	CYP4V2-fragment1	CYP4	CYP4	CYP4V	0.90808	0.211754	0.549653	0.556496	0.348213	1.06648	2.08361	1.29793	1.48267	0.533138	1.41214	up	0.0408754	0.200865
432/143＞	TRINITY_DN9632_c1_g1	CYP4AC3	CYP4	CYP4	CYP4AC	0	0.408737	0.530241	0.312993	0.277784	0.205836	3.0149	0.313346	1.17803	1.59169	1.90879	up	0.162184	0.42718
135/44	TRINITY_DN18836_c0_g1	CYP9E2-fragment1	CYP3	CYP9	CYP9E	0	2.05125	0.407491	0.81958	1.08594	3.16627	0.192986	1.45477	1.60468	1.4923	0.968464	up	0.319496	0.607613
537/178＞	TRINITY_DN2153_c0_g1	CYP4V2	CYP4	CYP4	CYP4V	0.388008	0.136605	0.351826	0.292146	0.135912	0.682655	1.83212	0.630231	1.04834	0.679283	1.83978	up	0.0367488	0.189541
582/193＞	TRINITY_DN11017_c0_g1	CYP6B4	CYP3	CYP6	CYP6B	0	0	0.934216	0.311405	0.53937	1.80905	0.441892	0.65234	0.967761	0.736137	1.63272	up	0.100113	0.328843
209/202＞	TRINITY_DN9632_c0_g1	CYP4C3	CYP4	CYP4	CYP4C	0.155436	0.219452	0.281569	0.218819	0.0630689	0.435217	1.86282	0.253217	0.850418	0.881476	1.95355	up	0.0699611	0.271853
432/143	TRINITY_DN22377_c0_g1	CYP4C1-fragment4	CYP4	CYP4	CYP4C	0	0	0.139031	0.0463437	0.0802696	1.69094	0	0.280767	0.657236	0.906155	3.79736	up	0.0195429	0.130772
495/164＞	TRINITY_DN27570_c0_g1	CYP4C21-fragment1	CYP4	CYP4	CYP4C	0.451816	0	0	0.150605	0.260856	0	0.388411	1.82963	0.739347	0.963978	2.28788	up	0.0580453	0.24472
957/318	TRINITY_DN13521_c0_g1	CYP4C21	CYP4	CYP4	CYP4C	0	0	0	0	0	0.604734	0	1.02484	0.543191	0.515184	9.08797	up	0.00112857	0.0199765
291/96＞	TRINITY_DN27595_c0_g1	CYP4C1-fragment1	CYP4	CYP4	CYP4C	0.382062	0.266269	0	0.21611	0.195908	0.535379	1.31457	0.406787	0.752245	0.491214	1.79469	up	0.129554	0.378599
243/80	TRINITY_DN4698_c0_g1	CYP4C1-fragment2	CYP4	CYP4	CYP4C	0	0.128922	0.663412	0.264111	0.351761	1.42231	0.729072	0.235217	0.795533	0.596331	1.58714	up	0.125387	0.371851
1023/340	TRINITY_DN24028_c0_g1	CYP314A1	Mitochondrial	CYP314	CYP314A	0.86065	0	0	0.286883	0.496897	0.462885	1.40799	0.243233	0.704703	0.618887	1.29358	up	0.077378	0.287741
210/60	TRINITY_DN18836_c0_g2	CYP9E2-fragment2	CYP3	CYP9	CYP9E	0	0	0	0	0	0.399204	0.487057	0.303995	0.396752	0.0915556	8.63573	up	0.0889177	0.309635
1509/502	TRINITY_DN22314_c0_g1	CYP4C1-fragment5	CYP4	CYP4	CYP4C	1.11423	1.55409	0.779899	1.14941	0.388292	1.72693	2.01882	0.728708	1.49149	0.676515	0.375574	up	0.234321	0.520325
1161/386	TRINITY_DN8940_c0_g1	CYP4F2	CYP4	CYP4	CYP4F	0.308148	0.164878	0	0.157675	0.1542	0.419403	0.930318	0.0790902	0.47627	0.428454	1.58873	up	0.0982639	0.325918
1533/510	TRINITY_DN4798_c0_g1	CYP6B5	CYP3	CYP6	CYP6B	0.2308	0.131262	1.00654	0.456201	0.479199	0.937319	0.466427	0.529975	0.644574	0.255508	0.497754	up	0.164696	0.430371
651/216	TRINITY_DN20384_c0_g1	CYP6D4	CYP3	CYP6	CYP6D	0.81993	2.5834	1.48254	1.62862	0.890765	0.75169	3.63389	0.843054	1.74288	1.6383	0.0977606	up	0.595897	0.824778
498/165	TRINITY_DN26890_c1_g1	CYP9E2-fragment3	CYP3	CYP9	CYP9E	0.896331	3.35893	0	1.41842	1.73926	2.10526	1.23007	1.22344	1.51959	0.507216	0.0993293	up	0.658084	0.862142
627/208	TRINITY_DN23721_c0_g1	CYP4D2	CYP4	CYP4	CYP4D	0.349187	0	0	0.116396	0.201603	0.228171	0.189382	0.105813	0.174455	0.0625298	0.579725	up	0.451701	0.722466
732/243＞	TRINITY_DN16037_c0_g1	CYP9E2-fragment4	CYP3	CYP9	CYP9E	2.76434	0.465376	0.238293	1.156	1.39748	1.09989	2.24799	0.286295	1.21139	0.985589	0.0674632	up	0.421792	0.698347
120/39	TRINITY_DN28893_c0_g1	CYP6AE88	CYP3	CYP6	CYP6AE	0.311064	0	0	0.103688	0.179593	0.870525	0.268575	0.504005	0.547702	0.303345	2.38993	up	0.150685	0.409865
234/77	TRINITY_DN11017_c1_g1	CYP6B5-fragment1	CYP3	CYP6	CYP6B	0.222412	0.156348	0	0.126253	0.114219	1.72502	0.382363	0.840884	0.982756	0.682479	2.9506	up	0.00962517	0.0848375
300/99	TRINITY_DN28397_c0_g1	CYP15C1	CYP2	CYP15	CYP15C	0	1.10251	1.43647	0.846327	0.751721	0.189858	3.45527	0.29673	1.31395	1.8552	0.634021	up	0.665281	0.866572
546/181	TRINITY_DN28305_c0_g1	CYP4C1-fragment3	CYP4	CYP4	CYP4C	0.753398	0.663275	0	0.472224	0.411433	0.132461	0.484911	0.612077	0.409816	0.24847	-0.204031	down	0.710444	0.892508
342/113＞	TRINITY_DN9936_c0_g1	CYP4C21	CYP4	CYP4	CYP4C	0.510383	0.573953	0	0.361445	0.31463	0.288206	0.354579	0.21903	0.287272	0.0677793	-0.330334	down	1	1
966/321＞	TRINITY_DN15552_c0_g1	CYP6B2	CYP3	CYP6	CYP6B	0	0.57555	0	0.19185	0.332294	0	0	0	0	0	-7.59134	down	0.124511	0.370647
822/273	TRINITY_DN24354_c0_g1	CYP12B2	Mitochondrial	CYP12	CYP12B	0.340223	0.668424	0.712942	0.573863	0.203559	0	0.84393	0.301104	0.381678	0.427696	-0.587087	down	1	1
1056/351	TRINITY_DN3460_c0_g1	CYP6J1	CYP3	CYP6	CYP6J	0.690856	0.847445	1.02124	0.85318	0.165267	0.38482	0.901697	0.47879	0.588436	0.275331	-0.535206	down	0.864837	0.967714
396/131＞	TRINITY_DN2237_c0_g1	CYP9E2-fragment8	CYP3	CYP9	CYP9E	3.22985	1.75265	0.651704	1.87807	1.29364	2.01559	1.85251	0.765593	1.54456	0.679519	-0.281884	down	0.720623	0.897923
1479/492删除进化之47	TRINITY_DN23802_c5_g1	CYP4D2	CYP4	CYP4	CYP4D	43.2412	12.8926	27.0249	27.7196	15.1862	52.0002	16.2542	13.7166	27.3237	21.4081	-0.0207529	down	0.158215	0.421498
207/68	TRINITY_DN7874_c0_g1	CYP313A1	CYP4	CYP313	CYP313A	3.28165	0	0.744393	1.34201	1.72051	0	2.11629	0.653739	0.923343	1.0836	-0.538974	down	0.823991	0.947634
552/183＞	TRINITY_DN26890_c2_g1	CYP9E2-fragment5	CYP3	CYP9	CYP9E	2.25934	0	0	0.753113	1.30443	0	0.396465	0.222047	0.206171	0.198709	-1.86396	down	0.69062	0.882025
1377/458	TRINITY_DN20821_c0_g1	CYP301A1	Mitochondrial	CYP301	CYP301A	3.10268	0	0	1.03423	1.79133	0.910361	0.467116	0	0.459159	0.455233	-1.16974	down	0.983129	1
198/65	TRINITY_DN27469_c0_g1	CYP6AB37	CYP3	CYP6	CYP6AB	1.34063	1.88192	0	1.07418	0.96884	0.471943	0.767114	0.120941	0.453333	0.323488	-1.24276	down	0.547052	0.792873
873/290	TRINITY_DN21438_c0_g1	CYP6B6	CYP3	CYP6	CYP6B	0	2.03336	0.845158	0.959506	1.02149	0	0	0.536716	0.178905	0.309873	-2.41656	down	0.446432	0.717945
555/184	TRINITY_DN1052_c0_g1	CYP9E2-fragment6	CYP3	CYP9	CYP9E	2.55527	1.15733	0.330843	1.34781	1.12438	0.256548	0.62632	0.593404	0.492091	0.204649	-1.45177	down	0.668892	0.868732
1353/450	TRINITY_DN19157_c0_g1	CYP6K1	CYP3	CYP6	CYP6K	0	0.968709	2.46934	1.14602	1.24418	0	0.309645	0.547383	0.285676	0.274478	-2.00039	down	0.477671	0.742348
1620/539	TRINITY_DN17287_c0_g1	CYP306A1	CYP2	CYP306	CYP306A	1.67917	1.19397	1.5548	1.47598	0.25202	0.232891	0.543527	0.562812	0.44641	0.185164	-1.72298	down	0.335145	0.623528
909/302	TRINITY_DN9388_c0_g1	CYP49A1-fragment1	Mitochondrial	CYP49	CYP49A	3.72216	0.944456	0	1.55554	1.93486	0.283535	0.350513	0.404054	0.346034	0.0603842	-2.16519	down	0.399951	0.680816
1608/535	TRINITY_DN10264_c0_g1	CYP307A1	CYP2	CYP307	CYP307A	5.06467	0.0297644	2.94732	2.68058	2.52803	0	0	0.0227978	0.00759927	0.0131623	-8.28466	down	9.99936e-05	0.00319053
1544/517	TRINITY_DN19142_c0_g1	CYP6B6	CYP3	CYP6	CYP6B	7.97606	4.26598	6.17779	6.13994	1.85533	3.95436	3.29664	1.52239	2.92446	1.25798	-1.0698	down	0.672361	0.870751
120/39	TRINITY_DN10596_c0_g1	CYP4S8	CYP4	CYP4	CYP4S	4.97756	1.88618	5.73964	4.20113	2.04069	0	0	0	0	0	-12.0369	down	0.00100568	0.0183485
1542/513	TRINITY_DN22794_c0_g1	CYP9E2-fragment7	CYP3	CYP9	CYP9E	13.2726	4.78075	9.8162	9.28985	4.27032	3.81144	5.17612	1.96613	3.65123	1.61098	-1.34703	down	0.382014	0.665923
1617/538	TRINITY_DN26196_c0_g3	CYP49A1-fragment2	Mitochondrial	CYP49	CYP49A	41.7833	24.3311	24.4237	30.1794	10.0494	29.6945	25.8048	15.8864	23.7952	7.12002	-0.342877	down	0.369138	0.653974
642/213	TRINITY_DN18658_c0_g2	CYP302A1-fragment1	Mitochondrial	CYP302	CYP302A	19.0484	5.76817	12.8997	12.5721	6.64617	2.50181	2.12863	1.13798	1.92281	0.704827	-2.7083	down	0.0058985	0.0618303
1533/510	TRINITY_DN21872_c0_g1	CYP304A1	CYP2	CYP304	CYP304A	56.9475	86.5278	30.2887	57.9213	28.1322	46.4003	53.8716	21.0206	40.4308	17.2198	-0.518628	down	0.921438	0.993556
171/56＞	TRINITY_DN26186_c0_g1	CYP4G-fragement1	CYP4	CYP4	CYP4G	35.1453	2.7827	15.3243	17.7508	16.3172	0	0.764725	0	0.254908	0.441514	-6.11619	down	0.000118996	0.0037008
900/290＞	TRINITY_DN18658_c0_g1	CYP302A1-fragment2	Mitochondrial	CYP302	CYP302A	56.8354	15.0835	31.9184	34.6124	21.0059	7.38853	5.03892	2.06268	4.83004	2.66906	-2.84093	down	0.00286739	0.0379979
Note: Those labeled with yellow are the genes related to molting hormone metabolism, and the one labled with green is related to juvenile hormone biosynthesis.

## Sheet: Primers
Primer names	Sequences (5'-3')
17814F	TGCTGCCTTCCAACCATT
17814R	CTCGTGTTTGTCCCATTTATTCC
9146F	TTGGCTCAGATTGCTAGAAGTT
9146R	GCTGGATACAATCTTAGCGTTTC
23413F	CTGAGCGTTGGTTTGAGAATG
23413R	GCACTAACATCACTGGTATGGA
25205F	ACTGGACCTGTAGGATTGAGA
25205R	ATAGATAAGCAGAGCACATTGACT
18984F	CGGCGATGGCGATTACTTA
18984R	GAAGTTGTCTGGTCGGAATCT
25073F	TGAGGCATGTTGACAGAGATG
25073R	GCGATGAACACCGTATAGAAGTA
26103-g1F	TATTGGTCGTCGTATTGCTGAA
26103-g1R	GATGTAGTTGAGAGAGGCTTGAA
26103Fg2	GGGCAATTACATCACTTTCTTCC
26103Rg2	GTTCCGTTCAATCTCACAATGG
22642F	CGGTGTTAGCAATTCATAGAGATG
22642R	CCAATACAAATGCGGTTTCCTT
21849-g2F	CACTGTGTCTACGGCAATGA
21849-g2R	CACCATTCTCGGCGTCAT
21485F	CGGAAGGAGGCTTACTTATTGATA
21485R	TGCTGCTGCTGATGATTCA
11461F	GCAGCGGAAGAAGTGGAT
11461R	ACACAAGCATCAAGATATGGTAGT
20963F	CGTGCTGCTGAGGAAGTT
20963R	CCAAGTAAGGTAATTCGTTGATGC
26618F	AGGATCGTCTAGCCAAGGA
26618R	TGATGTCACCATGTCAAGATAGG
25374F	CGTTGCGTCTACAATGGAGTA
25374R	GCCTGCCGTGAAGAAGAT
17864F	TGTCCAAGTGTTCGCTCAA
17864R	TACCACAAACAGAATCCATAGCA
21624F	TGACGAAACTCTGCGACTC
21624R	AAGTAGGATGGTGGTGTAAGTAAG
26186F	GTATCCGCCAGTGCCAAT
26186R	GAAATCACAATCGTTGCTCCAG
GAPDH28518 F	CTTCCGTGTACCTGTTGCTAA
GAPDH28518 R	CTGCCTCCTTAACCTTCTGTT
Actin F	GGCACCACACCTTCTACAA
Actin R	AACATGATCTGCGTCATCTTCT
