# Supplementary material for: Transcriptome-Wide Identification of Cytochrome P450s in Tea Black Tussock Moth (Dasychira baibarana) and Candidate Genes Involved in Type-II Sex Pheromone Biosynthesis
Source: Insects. 2024 Feb 19;15(2):139. doi: 10.3390/insects15020139 (PMC10889520; doi:10.3390/insects15020139)
Supplement: Supplementary file 1 [file insects-15-00139-s001.zip › insects-2806486 Supplementary/Supplementary Files S2.fasta]

>HaCYP4S12
MIIEVLIAGAVALVVWLLFFKEEEDPLDKLPGPKRLPIIGNSWELFQSPPDKLLDVMVGYTKQYGERYVFKVMGLRVLHI
SGPSDIEVVLAHSKNIKKSVPYDFLKDWLGAGLLLSTGAHWHKRRKILTPTFHFNILKNFANVIEEKTQDLVKSLKTKNG
EDVSLMPTISDFTLFTICETAMGTKLDDDQTSATVDYKNAVLNIGMQMLSRITRIWLHNDFVFKNTSRGREFGRTLEVAK
TFADNVIMDRKATREQNKVSVEEEVNDIGTKRRLAMLDLLLEAEEKGQIDMEGIRDEVNTFMFEGHDTTALALTFGLMLL
ADYEDVQERIYEECQSIVGESEHVSMSHLADMKYLEAVIKETLRLYPSVPFIGREIVEDFKLGDLLVKKGSTVDVHIYEL
HHREDLFPDAEAFKPERFLTNELKHPYAYVPFSAGPRNCIGQRFAMQEMKTTLSEIVRNFKLVPKVKGARPRIMADLVLR
PVDPIYVKFIPRK
>SliCYP4S8v1
MIFELLLAALVAAVVWLIFFRDDDNPVDKLPGPPRKPWIGNAWELLQMPSDKLLDILVDYTNTYGDRYVFKVFSLRVLHI
SGPPDVETVLSHSKNIKKSAPYDFLKGWLGTGLLLSTGLHWHKRRKILTPTFHFNILKNFAHVIEEKTQDLVKMLKDKNG
ADVSLMPTISDFTLFTICETAMGTKLDDDKTSATVDYKNAILNIGMQMLARITRSWLHNDFIFNNSSRGKEFTKTLEVAR
AFADNVIMDRKAQRIQNKGEDISIADASDGIGTKKRLAMLDLLLEAEEKGEIDMDGIRDEVNTFMFEGHDTTALALTFGL
MLLADHEDVQERIYEECQTILGDSEHVTMSNLSDMKYLEAVIKEILRLYPSVPFIGREITEDFKLGDITVKKGTTVDVHI
YELHRRADMFPEPEKFMPERFLGTEMKHPYAYVPFSAGPRNCIGQRFAMQEMKTTLSELVRHFKIVPKVKGARPRIMADL
VLRPVDPIYVKFIPR
>MbCYP4S4
MLLTLALLGFITFVIWRLLADEENTLDQLPGPPRRPIIGCALEFLKISPRELFLKMRQYKKEYGDRYVIKMMKRRILHLS
NEKDVEVVLSHSRNIKKSKPYTFLEAWLGTGLLLSSGAKWHRRRKILTPTFHFNILKSFTVVMKEKSRSLVETLNNLEGT
EVNLLPVISDYTLYTICETAMGTQLDADKSSKTLEYKTAILEIGNLLLGRLTRVWLHNEYLFKKFPIGRRFENCLEKVHS
FADDVIMERKKNWKPGQSEFTEDDVSIGGKKRYAMLDLLLEAENKGEIDLEGIREEVNTLMFEGHDTTAMAIVLGLMLIA
DHEEVQDRIFEECQKILGDSDRTPTMSDLADMKYLEAVIKETLRLYPSVPFIAREITEDFMLDDLPVKKGSEVSIHIYDL
HRRPDLFPEPDAFIPDRFLSGAPMHPYAFVPFSAGPRNCIGQRFAMLEMKCVFSAICRNFRLAPKVQGYRPALLADMLIR
PEGPVYVKFSRR
>SeCYP4S9
MIATLLLVGFIGLVIYRLLVEEDNPLDKLPGPPQKPIIGCVFEFLNLTPRKMFKKMRLYSKLYGGRYIVKILRRRILHLH
NVNDVEVVLSHPRNIKKSKPYSFLEGWLGTGLLLSSGAKWHRRRKILTPTFHFNILKNFTNVMEERSRGLVDKLKEYDGK
EVNLMPVISDCTLFTICETAMGTQLDSDYSTKTQEYKTAILQIGGVLMGRLTKVWLHNEYIFRKFPMGKLFEKYLEKVHS
FADDVIMERKKNWKPGQNDGVADDVGGKKRLAMLDVLLEAERKGEIDLEGIREEVNTFMFEGHDTTAMALVFGLMWLADH
PEVQERIYEECQRILGDSDSIPTMPDLAEMKYLDAVIKEVLRLYPSVPFIAREVTEDFMLGDILVKKGTEVSIHIYDLHR
LPELYPDPEAFKPERFLSQQPTHPYAFVPFSAGPRNCIGQRFAMLEMKCMLSGVCRKFKLSPIVPGGRPELLADMVLRPA
EPVCVKMHLR
>DbCYP340AD-fragment1
MILLGTNPRVQEKLYDEITKVLTTDRDVTKEDLQNLVYMEAVIKESLRVL
PIGPVTLRHVDRDVKLKNCTMRAGSGCIILLYGVHRDPIWGKDNEHFRPE
RWLDPDMPVNTLAFAGFSMGK
>DbCYP340AE1
MIVTWLMCILLCVYTLYLKQRRESQGHKLPPCYPGALPFIGHSHLLLLWS
NDIYGCLKNMADFCLEMGGVTYGYFVGEIYYAVTDPEDAFTVCNTVTEKH
SLYKLGVPVLGQGLVTRSDAHYKHHRKLLMPAFGAPVVNGFLGIFNDQSR
LLVEHMNEWVGKDSFDPRTLFRNLALRTSCMTVFGDKDKDSQFINTFTKN
IDKLLELIVERLKKVWLHNDYIFSLTKIKKEQDRLIKLLKDISSEVIQRK
KNEFKNREYLGDLLQTESGHKSIIDIFIEIAANSSISYEEIREELNTAVM
ASYETTAQQLICAVAFIGTYPEIQEKLYREIMEVVGDRDVEKQDINRLVY
LTAVIKECLRLVPPISLIARYVDKDVKLKNYTLRAGSQVMCMPAGIHRNK
TFWGPDVDEFRPERWFENDAHKLESISYPFSVGKRSCIGRKYAMTSIPVM
LVHMIRNYRFNSDHTKMKYKFNVVLWPDSGHEITIERRNSKFDENHNISQ
PTIKEIRTNENK
>DbCYP9A333
MVDAIMRNVSAFPEDKVVGQYELMSPVYLVKDIDVIKKVTIKDFEHFVDR
RNFAPEADPFFGRGLLLLKGDEWKEMRSTLSPAFTSSKIRLMVPFMVEVG
EEMIKMLQQKLKTSDNGYIDLNIKNLTTRYANDVIASCAFGLKVDSQSDD
NEFYVNSKEATNFTLLQIMKFLLCREMPAVAKMLNMQVSSTNCTNFFSEV
VLSTMKQREKNNIVRHDMINILLEVKKGKLVHDKETDTDAGFATVEESNV
GKKKFYGEWSDSDLVAQAALFLLAGFDTVSTAMTFIIHELAVNPDIQDRL
VQEIKEHDAENGGKFDFNSIQSMKYMDMVVTEGLRLYPAAPFLDRLCVKD
YNFGRVNKTSTKDLIVRKGDIIGFPIWAFHRDPSLYPDPLKFDPERFSDE
NKHNIKPFSYMP
>DbCYP333B_fragment2
MIKRMRADRDEKNMIRRNFDNEMNLWALESIGTVALGCRLNCLDSNLTDD
SPQKELIQCIHDFFKIANDLDFKPNIWKYISTPMFNKAMALYERHEIVTK
YFLKKGVDQLKQNTNKQSDHEKGVLEKLLEINDEVAYIMASDMLFAGVDT
AANTVTATLYLLATNQDKQDKLREELSSKTDRRPYLKACIKEGLRVMPVV
SGNIRKATKEYNLLGYRIPKGMNIVFSHREMSLMEHHYPRAQEYIPERWI
VEKNDPLYHGNTHPFAHAPFGFGVRSCIGRRIAELEIETFMARIIENFKV
EWFGPPPKVVQASLNYIKGPFNFIFNDIK
>DbCYP340AD11
MIAILLGAVSCFLYYWWKWTAKYSRLKRSVKLPPIYPGVLPILGHAHLMI
GNTTRLWNLLKKFTQEALDQGGVVCGFIGTDVYYLIADPEDSVTAANACL
QKHFAYDFGKPWMGEGLVLASGPIWKRHRKLLNPAFSLQVLHSFLGVFNE
QARRQIKHFDAEVGRGDFDHLATLKHTALETVCLTAFGITADEDKEFNKL
YMQSVDKILNIIALRFQNFWLQNNFIYSFTELKKREDEVVKVLNAMSNAV
IKKKKEQLKTIPRAEWEKQRATTGIKCKALMDLLIELSEENTLTDKEIRE
EVDTAIVASYDTTSCLLAYIMMLLGTYPEAQEKMYKELHDIFEGTDRDVT
KDDLPKMVYTEAVIKETLRLYPTGPVGLRYVDKDVQLKNYVMPAGSQCAL
LIYGVHYHSSWGSDVRKFRPERWLDPDNTPKPNMFAGFSIGKRACMGRTF
ATLSMKTTLSHVIRRYIIKADISQLILKIDFLLKPVSGSIISIERRI
>DbCYP337B46
MLVIILITICVLLLIIKYKTNNNYWKNKNIIQEDDLMWKFMFENRSLPEI
CKTVYDKYDEKHIGTFLGAIPTLMLKNVEDIQAVFIGDFQSFYRRGIRTN
PNDILADNLLFTDDYKKWKLIRQKLSPVFTSSKLKNMFYIIEKCAHDFVE
YVKNNEQLRAKPFNMIYSYTTGSIGASVFGIDTQVDKSTMDSPFSDMAWK
SVEPSIQINIKLFISGLFPKLFEILKLKIFGDHEEFFVGAVKSVLESRRD
SITKNQHDFIEICLELQKKGMMQDLTTEYELCLTDELIAAQAFFFFIAGV
DTSANAMHFTLLELSSNPRILERLHQEIDNVFDMKKEQLTYTDIESLQYL
DMVISEAMRKYPPVGFIQRLCTKDTILPSGIQIEKDTAIIIPVLAIHRDE
KYYPNPDEFDPERFHPENLSKINKYAYLAFGEGNRICIGSRFARLQVKAG
LAWLLRRFTLAEQKYCPERFEKSSFGLRDPHARYDLLPRNN
>DbCYP4S62
MLIEALACVFVIIAVWWFYREENPLDKLPGPLRLPIIGNIVQMRMKPENV
LYEMIELTKTYGYRYTFKIFNLRVLHVIEPSDIEVVLSHSKNIGKSLPYR
FLKDWLGDGLLLSTGAHWHKRRKILTPAFHFNILKNFALIIEEKTRDLVQ
LLKKKNGADVNLMPVISDYTLFTICETAMGTKLDKDQSTASVEYKNSILN
IGLILLNRLLKIWTWNDLIFKISPQGQKFHKMLSTARSFADNVIMDRKAR
HKMEKKDDVIIDEGFGTKKRLAMLDLLLESEEKGEIDMKGIRDEVNTFMF
EGHDTTAMAITYGLMLIADHEDVQERIFEEVNMILGDSDQTTSMSDLANM
KYLDAVIKEILRLYPSVPIIGRETVEDFMLGDLFVKKGTIIDVHIYELHH
REDLFPDPEVFNPERFIGTDMKHPYAYVPFSAGPRNCIGQRFALQEMKCA
FSEIVRNFKLVPKVKGARPKLMADLVIRPVDPIYVKFIPR
>DbCYP341B65
MLLIVLLLVLLLFVRRWKLKRFLELSKHIKCGIKSYPLIGHAYLFYGDGE
KQMNALQKFGREAILNGGLTEMWLGGKYYIISANAVDSDVILKRALEKDS
ASIIGRSLIGNGLIFAPVHIWRHRRKLIAPSFSSKYLNSFMEVFSRQSEI
MVEQVRSVAGKGPVSLWDYFATLSFDSVCETTIGVQLNAQLRSEEPFIKA
LEVCGKLLANRMLQPWLYFDMLYKLLPSYTRFVKHRNVLYKFVKEVIRSK
RIALKDEKKASQEGVSSIMDYLIKCGCSDLELSEEILVVMLAATDTSPIT
SCFVICMLASHTDVQDKVVEELLEVFGDSCRPVTLGDLPRLKYLEAVIKE
TLRLYPAVPVIGRQIFTDLELPSGITLVKGCSVIVNIWATHRNPVYWGHD
AEQFRPERFFDAPPKHPAAFQPFSQGVRGCIGYRYGMMTLKTVLATFLRQ
YSVMSLDNDGINGTNTSKPMRLSFEVMMKDLDGWRVRVEKRNRDAPSKCT
DT
>DbCYP9A332
MIILIIWIVVLIAVIIIYLRQIYTRFNKYGVKYVMPIPLVGNMAPVLLRR
RHVAEDIQDLYKRFPEERFVGRFEFTKELVMIRDLDLVKQITIKDFEYFL
DHRSIFSESTSFFSRNLFALKGQEWKDMRSTLSPAFTSSKIRVMVPFMVE
VGDRMIKSLKTKLKESKDDYINVDCKDLTTRYATDVIASCAFGLKVDSHT
DVDNTFYARGKESSTFGFRQIVMFFVLMNIPKVAKIFRWDFLSHKAKEFF
RNLVMDTMKDREEKQIIRPDMIHLLMEAKKGKLTHENVKSDDTAAGFATV
AESNVGTKEVTRVWTDEDLIAQAVLFFVAGFETASSSMCFLLYELAINPE
VQDRLAKEIREHDAKNDGKFNFNSIQSMTYLDMVTSELLRLWPPGIALDR
QCNKDYNLGKPNKHATKDFIIRKGTGIGIPAIGFHRDPKYFPNPEKFDPE
RFSEKNKHNINPIAYMPFGIGPRNCIGSRFALCELKAITYQILLHMEVSP
SETTCIPAKLSKESFNIRLVGGHELRFKLRA
>DbCYP9G78
MILIRDPEIIKNITVKDFDHFTDHRQFFSQELDPLFAESLFLMKGERWRD
MRITLSPAFTGSKMKYMLPFILEIADNVIEFLNEHQNEDIDVDDLIRRYT
NDVIASAGFGLQVNSIKDRDNDFYKIGNGIFDFDFRQRMLLLFASQFPEL
AKKFCGRIFSEKVYSFFSNIVASTMEYRKKEKLERPDMIQLLLEAKKEWT
PEEITGQVFIFFTAGYETSASALVLTLHELALNPEIQEKLYQECKKIKDK
NGFSFDSLSEMKYLEAAINETLRKWSPAIILDRVCTKSYELPPAREGGKP
YKVKLGDVLYNLVNSVQMDPKYWPDPHKYEPERFLEENKHNIIPFTFMPF
GVGPRACIGTRFAIMEIKVLVYYIILNFKIVKTTKTMDPIKIQTQTINIK
AMNGTNVRFVRRET
>DbCYP6AE229
MWVLLILLFFITITLYYVSNKKNNYWKLRGVLHLKPKPLFGNYGEYILLR
TTTGNVLKQICQKFPAAPYVGSFYGTKPALIVKDPDLIRTILTKDFYYFN
GREISDYVEREPCTKGLFFSHGDKWKVVRQNLTPLYTTSKMKNMFPLMEK
CSRDLENVLTDQTKTSNNVKINDLMASFSLDCVALAAFGIESNAMENNEN
NLFKKMSERIFEKSTYRGIKNVFRAIWPGLFYGLGFHSYRRDISYFFSNL
LHQVFKQRGFTTCKKHDFVDLILEFAKKEYLFGDRIKMIHTETDILKKIS
IKVDEDLLASQCVSFLGAGYETSAVTLTLTLFEMAKNEHTQEKVFKELDE
YLAARNNVLNYDCVLKLPYLEACIDETLRLYPSLGNLTREVIEDYTFPTG
LRVERGLRIHIPVSYLHHHPTYFPEPGKFLPERFLPEERYKITPFTYLPF
GEGFRFCIGKRFAKMQMLAGLVTIFKSYKVQLSEGQPHIIEFDPRVVISR
PKEDIYLKLIHRENRHNYRLV
>DbCYP338A1
MIFESLYLNLWILGALIFALIFDYITKFFSYWYVRHVPYKTSIPFFGSDY
FRVFGIRSSTEDVNAACTKYPKDNFVGRVKCRMPDLIVKDSDSIKSMLST
DFLNFHRRGLYLDKSQDVCIRDNLFYTDGEKWTLLREGYVSLLNNMSGEL
ENLSDYLQGTNGDASVQEILSKVLDKIFKDLLVGDVGGSVVEDLRSAAQK
RTLVQRFKTYLKNIFPSLYIMLGFTTIPEEPSSKTKSIIEKSVLLSKIRN
LGNVHQSRIQEKNKKRLDIDFAYSLLATFITEGYIPCLNALTAFLYEFAL
NPQVQEKYKNCTTNSNQEAYLDAAIKEALRLHPPYSIISRECTQTYHPEG
GLLIDKRVTITVPIEALHRDPELYRNPKSFIPERFLDESSAAAANHGYSY
LPFGAGPRKCVGEQLALNIIKKVGEAVLKKYTIEPCEKTPSELTMVDHNF
GRVVKNDVWLRFTEKV
>DbCYP6AE231
MDASTILVSLFFIIIIVYLLLISKKKYNYWKEKNVPYIKPWPILGNYGQY
ILQQEYVGKVMQKMCKQFPNAPYFGAFFGTEPVLVVQSPEMLKQILTKDF
HSFNGREISKYANKEVITQGIFFTSGHKWKAIRQMLTPLFSSIKMKNMFN
LIEKSNHMFEDMLDLESASSDVIEVKDLSARYTMDCIMSCAFGINANTML
KPKNNSFQHIASEIFKATFFRGFKIVFRAAWPFIFYGLGLECFPPTLNSF
FSKLLKSVISDRNYKPSTKNDFVDLLLQLNQNQLTTASLESKNTEVNTNG
ELKMDDDVMVALCFALFAAGYETSASALSLTLFELAKNPDIQKRAAEEVD
DYLRQHDNKLSYECINELPYLEACIYESLRKYPVLGNITREVMEDYTFSD
GLHLDKGVRIHIPVHYMHHNPEYFPEPDIYNPERFLPQNKSNIKQYTFFP
YGEGPRICLGKRFSKMEMLPGLVTFLKKYRVELAKGMPPNLILESRTLVT
QTKGHTLMLKMSTREGWEKRTFKRTSME
>DbCYP6AE230
MDAFVVFVTLIFIIVYLIHFIVKNKNNYWKKRNVPYIKPVPILGNYSKYI
LLQEYVGELMQKLCNKFLGVPYFGAFFGTEPVLVVQSPELLKLVLTKDFN
YFNGREISKYIDKEVITQNLFFASGARWSILRQNLNTLFSSTKMKNMFHL
IETCCYKFETMLDLESSINNVIEAKDFCARYTMDSIISCAFGVEAKTMDE
PKDNYFLLIANELFKSTNFIGFKMVFRSIWPAIFYALGFKLFSPAVDAFF
LDLLKKVFEQRNHTPSARNDFVDLLLKFKQEDFRRIDRRNKKGNEGQLTV
DDDLLASMCVLFFAAGFETSASTLSFTLFELAKNPNVQKLAAEEVDEYLR
RHGNKLVYDGITELPYLDACVYETLRKYPVIGNLTREVMDDYILPDGLHL
NKGLRIHIPVYSLHHNPKYFPDPAAYKPERFLSENRKTLTPYTFFPYGEG
PRICLGKRFAKMQVLSSLITFLKKYRVELAEGMPSTVNLESRSILIQPRD
QGMMLKVTQRDGWEQRMFIQS
>HzCYP9A12
MILVLVWVAVLIAVAVLYLRQIYSRFSRYGVKHFRPVPLLGNMTRMVLKQDHLIDDILRYYNSFPGERFV
GRFEFINEMVVIRDLELVKKIAVKDFEHFLDHRSVFSSSDSFFSRNLFSLKGQEWKDMRSTLSPAFTSSK
MRMMVPFMVEVGDQMMDAIRKKIKESGNGYIDLECKDLTTRYANDVIASCAFGLKVDSHNETDNEFYTMG
KLSSTFKFRDMLMFFVIANAPTVAKILRLDFLSEAAKKFFRNLVLDTMKNRELNHIIRPDMIHLLMEAKK
GKLTRDEIKSNDVAAGFATVEESAVGQKEITRVWTDEDLIAQAVLFFIAGFETVSSGMSFLLYELAVNPD
VQERLAQEIKENDAKNGGKFDFNSIQNLQYMDMVVSELLRLWPPGAALDRICTKDYNLGKPNDKAKHDFI
VRKGTGISIPAFAFHRDPQFFPNPEKFDPERFSEENKHNIQSFAYMPFGIGPRNCIGSGFALCEMKVMAY
QILQHMEVSPCERTCIPAKLDTETFGMRLKGGHWLRFRPRQ
>MsCYP4G4
MSYAAAEHVVQSSTFSAVNLFYVLLVPALILWYTYWRMSRRRLYELAEKLNGPSGWPLLGNALEFTGGSA
EIFKNIVEKSIPYDQESVVKLWIGPRLLVFIYDPRDVEVILSSHVHIDKADEYRFFKPWLGNGLLISTGQ
KWRSHRKLIAPTFHLNVLKSFIDLFNANSRAVVDKLKKEAKDFDCHDYMSECTVEILLETAMGVSKTTQD
QSGFDYAMAVMKMCDILHLRHTKIWLRPDLLFKFTEYAKNQTKLLDVIHGLTKKVIKRKKEEFQSGKKPS
VLNNDVTSTEVPTSKTTSVEGLSFGQSAGLKDDLDVEEDVGQKKRLAFLDLLLESSQSGVVITDEEIKEQ
VDTIMFEGHDTTAAGSSFFLSMMGIHQDIQDKVIEELDQIFGDSDRPCTFQDTLEMKYLERCLMETLRMY
PPVPIIARHLKQEVTLPSNGKKVPAGTTLVVATFKLHRRPDVYPNPEKFDPDNFLPERSANRHYYAFVPF
SAGPRSCVGRKYAMLKLKIILSTLLRNFRIHSDLKESDFKLQADIILKRAEGFKVRLEPRKRLAKA
>SlCYP341A13
MFVWLLLLVFVLWMFTAWARRRHMVKLAAALPGPRDELPGIGLAHKFIGDTEAIMHQLQLFSYESMENDG
VLRSWLGNTLFFIVVNPGDLEMVLKTCLEKDDLHRFIRTIIGNGGIFAPVSIWRRRRKILVPAFSPKVVE
NFVHVFAEQSDKLVKQLSRCSGKGKFQAWPFLSTYTLDSVCETAIGVKINAQENPDSPFLRAMCDILNMI
CKRIFHLWLQPDWLFKILPMYKKHQECIHTMHNFTDRVIESKREELKREKESKPEVDHEFDLGAYQKQTF
LDLLIHLSGGERGYSNVELRKLLTLPSPVPLTIAGTDTLAVAIGFTLQLLGKYPEIQDKVYLELCEVFED
DRMLVKEDLMKLKYLERVVKESLRLFPPVPLIIRKVLEDITLPSGRVLPAGSGVACSIWGVHRDPRYWGP
DAERFDPDRFLPERFNLEHACSYMPFSNGPRNCIGYQYALMSIKTALSTILRKYRVIMDTEESPYPYIRV
KIDIMMKAVDGYELRLERRERDHHI
>Hc_epo1CYP341B14
MLLLVLLVILVILIVRRRKIQKFISLSKQIKCEIRSYPLIGHAYLLTGGSINFMNTFQKFAREAIKNGGM
TNLWIGSKYYMVAVDAVDIEVVLRSSLEKDNVVRFARNFIGNGLIFAPVSIWRPRRKVTAPTFSLKNLNR
FVKIFARQSANLVQALKAVEGNGAQPVWNYMTTYTLDTVCETVLGVKMNSHENQEEPLLKAFEIVSSLIA
ERMLQPWLQPDSVYKLLSCHFRFEKNKKVLHDFVNKVITSTRQKLKENCKTDESGTNRVKCFLELLMEAS
GGDHGYSDVELLEEVLVMLIAGTDTSASGMSFTVSMMAHNPDVQDKVFQELQEVFGDSDRPVIAEDLPHL
KYLDAVIRESMRLYPPVPIIVREIHADTKLPSGITVSKECAVIIHIWGVHRNPVYWGDEAEQFRPERFLE
ETGRHPVAFLAFSHGPRNCLGTQYSMMSMKTALATLFRNYRVLSPEDNMKKCSGVNYEPLKVKFDVMMKD
VDGFRVKLVKRKNNIKCT
>Li_epo1CYP341B14
MLLLVLLVVLILLIVRRRKIQKFINLSKQIKCEIRSYPLIGHAYLLTGGSVNFMNTFQMFAREAIRNGGM
TNLWIGSKYYIVAVDAADIEIVLKSSLEKDNVVRFVRNFIGNGPIFAPVSIWRPRRKVTAPTFSLKNLNR
FVKIFARQSANLVQALKAVEGNGAQPVWNYMTTYTLDSVCETVFGVKMNSHENQEEPILKAFEIVSSLIA
ERMLQPWLQTDSVYKLLSCHYRFEKNKKVLHDFVKKVITLTRERLKENCETDESSTNRAKCFLELLIEAS
GGERGYSDVELLEEGLVMLIAGTDTSASGMSFTVSMMANNPDVQDKVFQELHEVFGDSDRPVVPEDLPHL
KYLDAVIRESMRLYPPVPIIVREIHADTQLPSGITVTKECAIIINIWGVHRNPAYWGDDAEEFRPERFLE
ETGRHSVAYLAFSNGPRNCLGTQYSMMSMKTALATLFRNYRVLSPEDNMKQSAGVTNREPLKVKFEVMMK
DVDGFRVKLVKRKNHIKRT
>Asepo1
MFFLIVLLSLSLCIIWRYLKSKDKTEPPALSGWLPLIGHGKRFFINGFEFYRSFEKISEECLRKGGVVTLYLGFNKVYCVSDPDDCLTVMNMCLEKSMMIKFAKQFLGNGLFTADVHRWQTSRKLLNPAFNQKILDSFIDIFNNKARELANIFATEIGKPFDHQISLRTKNLETICATSFDVHDSESRNILNQYLPLLATLVIKLSQRLQCFWLHNDFIYSLSSLKRETDEIVKKTKVLCSTMIKKNRIMRLNRASENDATGKPKKFIDLILDLSEETDCFTDEQIREESDTVVVGGHDTSASTLTFAFTLLGSHPHAQQKLYQEIIRVCGTSDKDVEKQDLSKLVYTEAVLKETLRLYPIALLLPRYIDRDVKLKNYTLKANSDCFVMANGLHRHAIWGEDAEQFRPERWLDKDTLPDAKYYAAFGLGRRSCIGRAYALMSMKIVVVHVLRRFSISSDVSKMEVSLSIVSRPERGHSILLKRR
>BmCYP9A20
MILLIWAVVLIAAFVLFYKQAYSLFSKHGVKGFTPLPFFGNMGRTVIKMDHFSDHIQSLYDSFPEERFVG
RYEFLNPMVIIRDIELLKKITVKDFEHFLDHRTIINKDTDPFFGRSLFFLRDQDWKDMRSTLSPAFTSSK
MKLMMPFIVEVGEQMNKALKQRIQEAGVGYVDIDSKDLTTRYANDVIASCAFGLKVDSITEENNQFYAMG
KAASTFNFRQLLIFFGLASVPKLVKILRITLFQKEIKTFFRELILGTMKNREAQNIIRPDMIHLLMEAKK
GKLRHDEKSTKDSDAGFATVEESSVGKKDINRVWTDDDLVAQAVLFFVAGFETVSSAMTFLLHELALNPE
VQEKLVEEIRENEKNNNGKFDYNSIQNMVYLDMVVSEVLRLWPPVIALDRMCVKDYNLGKPNDKSKEDFI
IRKDVAVGIPVWGLHRDPEFFPNPLKFDPERFSEENKHNIKPFSYMPFGLGPRNCIGSRFALCEVKVMTY
QLLQHMEISPCEKTCIPSKLSKETFNLRLEGGHWIRLKIRN
>HaCYP9A17
MILALVWVAVLIAVAVLYLRQVYSRFSRYGVKQFRPVPILGNMTRILLKQDHFVDDTMRYYNSFPEERFV
GKFEFIKELVVIRDIELAKKIAVKDFEHFLDHRSMFSSSDSFFSRNLFSLKGQEWKDMRSTLSPAFTSSK
MRMMVPFMVEVGDQMMAAIKNKIKESGNGYIDIECKDLTTRYANDVIASCAFGLKVDSHNETDNEFYTMG
KLSSTFNFRQMLVFFFIANAPTVAKILKLDFLSEAAKKFFRNLVLDTMKNRELNHIIRPDMIHLLMEAKK
GKLTHEEIKSNDVTAGFATVEESAVGQKEITRVWTDEDLIAQAVLFFIAGFETVSSGMSFLLYELAVNPD
VQERLAQEIKENDAKNGGKFDFNSIQNLQYMDMVVSELLRLWPPGAALDRICTKDYNLGKPNDKAKHDFI
VRKGTGISIPAFAFHRDPQFFPNPEKFDPERFSEENKHNIQSFAYMPFGIGPRNCIGSRFALCEMKVMAY
QILQHMEVSPCERTCIPAKLDTETFNMRLKGGHWLRFRLRM
>SlCYP338A2
MFFESFLLNLSVIVVLIIALIIDYVTKFFSYWYVRHVPYKSSIPFFGGDYHRVLGIRSSTEDANILYAKH
PKDKYVGRVKCRIPDLIVKDPDTVKRMLSTDFANFHSRGLSLDKSQDVCLRDNLFYADGEKWTLLREGYD
SLLSNMNCELESLSDCLPGTNGDANVQEILSKVLDKVFEDLLLGSGGGSVVKEVRSAIQRRTLIERFKSY
LKDIFPSLYIMFGLTTIFGEPSSKTKSVIEKSKVLSQIKNLGNVYQLGIKEKNRKRHSDVEFAYSIISSF
ITEGYIPCLNALTALIYELALNPEVQEKSRNSVAKHNRDEYLDVAIKEALRLHPPYSIISRQCTKTYHPE
GGILIDRKITINVPVMALHRDEENYINANSFNPDRFLDDEGASKHCYAYLPFGAGPRKCIGEQLALKLIK
SISKAVLNKYEIEPCAKTPSKLTMVDHNFGRVVDRDIWLRFKVRAXRK
>SeCYP338A1
MFFESFLLKHSVIVVLIIALIIDYVTKFFSYWYVRHVPYKSSIPFFGGDYHRVLGIRSSTEDANILYAQH
PKDKYIGRVKCRIPDLIVKDPDTVKRMLSTDFANFHSRGLSLDKSQDVCLRDNLFYADGEKWTLLREGYD
SLLSNINCELESLSDCLPGTNGDANVQEILSKVLDKVFEDLLLGSGGGSVVKEVRSAIQRRTLIERFKSY
LKDIFPSLYIMFGLTTIFGEPSAKTKSVIEKSKVLSQIKKLGTVYQLGIKEKNKKPHSDVEFAYSIISSF
VTEGYIPCLNALTALIYELALNPEVQEKSRNSVAKHNRDEYLDVAIKEALRLHPPYSIISRQCTKTYHPE
GGILIDRKITINVPVMALHRDEEHYINANTFNPDRFLEDEESSKHCYAYLPFGAGPRKCIGEQLALKMIK
SISKAILNKYEIEPCTKTPSKLTMVDHNFGRVVDRDIWLRFKVRA
>ObCYP338A2
MFFESFLINLSIIIVLILALVFDYVTKFFSYWYVRHIPYKTSIPFFGSDYHRVLGIRSNTDDVNKLYSQH
PRDRFAGRIKSRIPDLIVRDPDVIKRMLSTDFANFHSRGLGLDKSQDVCLRNNLFYADGEKWNLLRDGLE
SILSKLDGEFENGLQECLSGTNGDANVQRLLSKVLDYVFKDLLLGNNVDESVIKEIRSGVEQRTLITRLK
SYLKNIFPSLYILFGIVTLPEQPSKKTKDTLLNSKLMNTIRNVGNACQIGIKDKNRNYKNDEGDFAFSTL
ALFITEGYVPCLNLLTALLYELASNIEIQDKARFSVSKDNREDFLDVTIKEALRMHPQYSIITRQCVKSY
QFQESNLIIDKKIMINVPVDAIHKDEEHYKDANVFNPERFLDNDGVTRHCYAYLPFGAGPRKCIGKLI
>HaCYP337B2
MLFIILLTILIVLCSIVLHFKFTNSKYWKKKNIIQIKDLTFTFLFNKQSMPELIKSIYDKHDEPYIGTTSATIPTLIIKN
LDDIQAVLAGDFQSFYSRGIITSPNDVLADNLLLMDDFKKWKLIRQKLTPIFTSAKLKNMFYIIEKSARDFVELVEDNVH
LRKKPFKLMTRYTTASISAAVFGIDTQVKNSMESPLVDMAFKALEPSLYAIIVTIIANTFPKVHKLLKLKTFGGQEDFFV
GMVKKVLDSRRHDTTKRHDFIEICLELQKHGVMQDFTTGYELEPTDKLMAAQAFAFYLAGTDTSANTMNYTLLELSNNPK
ILRKVHEEIDKVFEGGVEELSYNDIDTLQYLDEVVTEALRKYPPIGFMQRMCTKDTVLPSGLPVSKDEIIIVPLYGIHKD
EQYFPDPDVFDPERFSAENVSKIKNYFYLPFGEGNRVCIGTRFARLQVKAGLAWLLRRFTLVEQNNCVPEFEKSPFGLRS
PDAHYEFKLRDI
>HaCYP341B2
MLWLVFCAVALWLVVRRFQNRRIIEVASKIKCGVKTYPLVGHAYLFMGGGVNRMESFQRLGRDAIKNGGLSNFWLGGHYY
TVVVDPVDLEVILKTSLEKDDIMRFARNLIGNGTIFAPVNIWRPRRKVLAPTFTPKNLNNFVNIFARQSQVMVEQLQSVE
GKGNFSVWKYITSYTMDSVCETALGVNVNAQKTTDEPFLMAFEECCKLMAARMLAPWLHADAVYKLLPQHTGFEACKKLI
CNFIDQVIKAKRKSIKIGETNITKKDTTHDMKTFLELLIEASGGDRGYSDLELQEETLVIVVAGTDTSAVGVSFAVMMLA
RHPDVQEMVYRELYEVFGDSDRLITPEDLPRLKYLDAVVRETLRLYPPVPVVVRKIEKDVQLPSGVTLVEGCGVLAHIWG
TQRNPRYWGDDAEQFRPERFLETTLKHPAAFMAFSHGPRNCLGYQYAMMSMKTALATLVRRYRVSTSDMARSNGCKPEDK
PITVTFDIMMKDADRFTVQLNSRK
>SeCYP341B27
ILLLIHQRWTNREIYELGKQLNSGIKTFPLIGHIYLFIGDNVRIMKAFQIIGLDALNNKNGLTSMWFGNKLYTMVADPEA
ADLILKNFSEKDDLAKFASVFIGNGSIFAPVPIWRPRRKILIPMFSMKNLKYFTTIFSSESQILAEQIGKTAGKGPIPVF
KYISAYTMDSISQTSMGYKMNAQKESDHFFLKGFDLGLNSIVERIGQPWLHSDVIYKSLPRYTKMMEHKKEMWAFMIELI
RNKRRELEENKSTQGQYEEDYHKTFLESLIKLSGGDDGYTDDEIVEELLVILVAGTDTSAVAASFVLLVLSRYPEIQEKV
FEELQEVFGDSGRPSTFDDLPRLKYLDAVIKETQRLYTTSPVVTRKVDKEFLLPSGIKLVPGTGIMVNIWALHRNPRYWG
EDVEQFRPERFLDISLKHPAAFMPFSYGPRNCVGYQYAMLSLKTVLSTLLRRYKLLPATKPNSNSEFPPLRLKFDLMMKD
ADGFQVCFESRSKVA
>SlCYP341B3
MLWLVLLVVTLGFTFRWFKNRRILQVASQIKCDIKAYPLLGHAYLFIGGGESRMRTFERLGREAIKNGGLTNMWLGDNYF
TVVVDPVDLEVILKSSLEKDDVMRFARNLIGNGTIFAPVSIWRPRRKVLAPTFSPKNLNNFVKIFSRQSSVLAKQLQTEA
GRGPFSLWKYLTSYTMDSVCETALGVNVNAQKKEDEPFLKAFEKCSILIAERMVQPWLYADAVYKLLPYHDAFEKSKTVI
CDFIDKIIKSKRIAIKENKDDANKNSNDSKTFLELLIEGSGGERGYSDQELQEETLVLAVAGTDTSAVGASFTVSMLARY
PAVQEQVYKELVEVFGDSDRLVTAEDLLQLKYLDAVVRETLRLYPPVPVVVRKIEKDLELPSGITLVKGCGVLVHIWGTQ
RNPRYWGDQRKQFRPERFPDTPLPPSRCFLGFNSGI
>SfCYP321A10
MVLLPITLALITLVLVWYFIGIYNENYWRKRGVVFYSKNKVLGPLWDFLVSPRPLFQVFGDLYQQYRHEPVIGLGHLLTP
AMFVINQKNVQQVLSGDFQSFNHRGMESIEGDQLSDNITFMTGPRWKLMRSNMTPLFTANKLKNMYYIMDKSAQDFVQYL
KNNPKTRDGNLFETFMMFCNAAVCGAIFGIGSESIFDSPFLKVARGISQSNLSMKLKFVSFIVSPKLSSLLGLKFFKDYE
EFFVKSIGEVLKRRDQENVKRHDFADIALAIQKNGTMRDRTTGYEIEPTTGILSAQALFFFAAGVEPCANAIYATLYLLS
VHPEILEDVHQEIDKHFEKYNNNITYDVICEMEYTEKVLSEAMRMFPPIGFLTRQCVQDTVLPVGNIPVQKGTKIFTPIY
DIHHDPELYPDPEVFDPERFSKDRRPNDDIYMPFGMGNRTCIGARYAKLQVQAGLVHVLRNFTVASKQTDEKVTFKHDSF
NVRLKNVDVQLIPRNVK
>SlCYP321A11
MVLLPITLVLITLVLAWYFVGTYNENYWKKRGVVFYSKNKVLGPMWDFLVSPRPLFQVFGDLYKQYRHEPAIGMGQLLTP
AMFVINQKNVQQVLSGDFQSFNHRGIESIEGDQLSDNITFMNGPRWKLMRSNMTPLFTANKLKNMYYIMDKSAQDFVQYL
KNNPKTIEGNLFETLMMFCNAAVCGAIFGIGSESIFDTPFLKVAKGLSQSNLSVRLKFVGFLLSPKVCSFLGLKMFKEHE
DFFVKSIGEVLKRRNQENVKRHDFADIALAIQKNGTMKDRTTGYEIEPTTGILSAQALFFLTAGVEPCANAIYATLYFLS
SHPEILEKVHQEIDEHFEKHSNNITYDVICDLEYTEKVLSEAMRIFPPIGFLTRQCVQNTVLPIGNIPVEKGTKIFTPIY
DIHHDPELYPDPEVFDPERFSKDRRPNDDIYMPFGMGNRTCIGARYAKLQVQAGLVHVLRNFTVQLSKTSGKLKFAHDPL
NVRLRNIGFELVPRGIK
>HaCYP321A1v1
MLQLPLILFGLVLLLTWYLIGRHNENYWKARGVKFYSKNKVIGPSWDYLFTKGAMFEKFGELYKAYRNEPVVAIGQILTP
SLFVIDAKNVQHVLSSDFQSFNHRGLDSVEGDQLTESITLLNGPKWKLMRKTMTPLFTSSKLKNMYYIMDKCAQDFVTYL
KRDPKLWKGNFFDSAMLYCNAAVCAAIFGIGEQSTFDSPFLKFAKDVSISSFKNNMKFTFFTLAPKLFTMLGLKVFKEHE
DFFVGAIGDVIKQREEENVKRHDFADLCVQLQKNGTLKDQATGYELEPTTGLLSAQAFFFFTAGVEPAADGIFATFALLS
QHPDILRKVHQEIDEYFEKYDGKITYDVVSEMEYVDKVLSESLRMFPPIGFLTRQCIHDTVLPVGNVKVAKGTKLFTPIY
EIHHDPKYYPDPEVFDPERFSKERRPNDDLYMPFGMGNRTCIGARYSKLQLLAAIVHVLRSFTLKPIPESQQKKVTFLRH
AIGVRIGNVKVELIPRDTK
>SfCYP6AE44
MITLYLLLAIPLALYGVYLVSKRKFRYWEQKKVPHLPPKPILGNFSEYILQQKFYGRVEQEICNKFPEEPYVGSYLGTEP
TLIIQDPEYIKTVMTKDYYFFSGREVSAYCEKEPLTQNLFFTYGDKWKVLRQNLTPLFSSAKMKNMFHLIEKCARIFENM
VDQEVQKSKDIEVRALTGKFTMDAIGNCAFGVETQTMVKTDNNPFTRVGDVIFDTARMRALKGVLRSIWPAMFYSFGGKA
VPADVDSFFFNLMTSIFKGRNYNLTSRNDFVDLLLKFHNNKTVTGDSMRNLKGDSGKKVSLEVDDEFLIAQCFLFFAAGY
ETSATTLSYTLYELAKNPEAQELAIQDVDNYLRRNDNVLKYECVTELPYVEACVDEALRLYPVLGVITREVIEDYTFPTG
LKLEKGLRVHLPVYHMQHNPNYFPEPEQYRPERFLGDEKKNIKPYTYFPFGEGPRLCIGMRFAKMQITAGIITLLKKYRV
ELAPGMSETIQFEPRSVITAPIGGIRLKFIEREGWQQRVFKVPSEA
>HaCYP6AE14
MITSLLLTAVFVIIFTIYLVSKKKFQYWEKRKVPHLPPVPLLGNFGNFILQRQFLGYTLQQICGKFPNVPYVGAYFGTEP
ALIVQDPEHIKLVMTKDFYFFSSREISEYADRERFTQNLFSTSGNKWKVLRQNLTPVFTSAKMKNMFHLIEKCSHVFEDF
LDKEAKSNEVEMRALVARYTMDCIGTCAFGVETKTMNVTENNPFTAVGNSIFMLSRVQGFKFVLRGIYPSLFYLLGFRTL
PPEVNAFFSNLMTGVFKGRNYTPTSRNDFVDFVLKWRQNKTMTGDSLTNMKYDSQKKVTLEVDDDLLVAQCFIFFAAGYE
TSATTLSFTLYELAKHPEAQKRAIAEVDDYLRRHNNELKYECLSEMPFVEACFDETLRKYPVLSLLTREVVEDYTFPSGL
KVEKGLRIFLPLYHLHHNPEFFPDPEEYRPERFLPENKDKIKPYTYMPFGEGPRLCIGMRFAKMQMTAGIITLLKKYRLE
LAPGMPQNIEFEPNSFVSQVAGGINLKMIKRESWEGRLLKNLEKAY
>BmCYP6AE7
MILTIIFILSLCVYILYRISTRKFDYWQKKNVSYVEPAPFLGNYSGYILLKENLLDVVHNLSKLFPNDPYVGAFFGTKPT
LIVKDPEFIKLVLIKDFYYFHGREGSKYTHNEVITQGIFFTYGDRWKVIRQNLTPLFSSSKIRNMFRTIEKCSGVFENLL
DEESLAPEVEMRSVMSRFTMDCIGGCAFGVDTNAMQEPKDNIFKTMGYLFFESTTRRGIKNVFKAIWPEIFYGLGFKVFP
TDLNEFFSKLLVGIFEARDYKPSSQNVFINLLLNLKKNRHIVGDRLLKIKTGNVRAESKIKLEVDDELLVSQCVAFFIAG
FETSSTISRFTLYELAKNPDVQKRAQKEVDEYIKKHNNKLDYDCVKELPFVEACIDEALRLYPVLGVLTREVMEQYTFPT
GLTLDKGDRVHIPVYHLHRDPEYFPEPELFKPERFCGEEKRNIRPFTYLPFGAGPRTCIGQRFAKMQMLAGLVTILKRYT
VCLAEGMPETINFEQRAIVTQPNIGIRLNLLPRNN
>LdCYP6AE51
KKKKNDFWKKKNVPYLKPLPILGNYGKHILQKEYFGESVHKLCLQFPKAPYFGAFFGTEPVLVVQSPEVLKQIFTKDFYY
FNGREVTKYATREVITQNVFFAGDDMWKIKRQMLTPLFSSAKMKGMFNLIDSSCQTFEYMLDREIKNYDIIEAKDLIARY
MMDCVTSCAFGVEANTMLNPKNNLFRIIAREIFNSTNYNGIKLICRSIWPAIFYGLGFQYYPSTIQSFFTKLIMGVFEKR
NFVPSTRNDFVDLLLNLKCKNVITIDSLKNFKSDTDEKFQIEVNDELLLGQCLTFFGAGFETSASTISFTLFELAKNPDV
QKRAMEEVDEFLRRRGNKLDFECINELPYLEACVYETLRKYPVLGVLTREVMEDYTLLDGLHLEKGLRVHIPVYSMHHNP
EYFPEPHAYKPERFLPENRKNIERYTYLPFGEGPRMCIGQRFSKLQMLPGLITFLKRYQVELAHEMPENLILDCRAIVTQ
PRDQGLFLKISNREGWEQRMFTRP
>SeCYP6AE97
MNGLIVLASLVFVIFSLIYYLSRKKLGYWKKKNVPHADPLPILGNYGNYILQKEYPGQMIRKLCLKFKNEPYFGAYYGTE
PVLIVKDPEIIKHVLTKDFYYANGRESSNYSNGEIITQNLFFSAGDNWKVVRQNLTPLFSSLKMKNMFYLIEKCTIGFED
MLDDEIKMSNVVEVRKTASKYTMDCICSCAFGVESNTMTQKENNPFQLMADEIFESSRYRGFKIIFRAVWPSIFYRIGLK
IFPSTIDRFFFKLLTGVFESRDYKPSPRNDFVDLLLNLKKEDHITGDSISNVKTGNEKKVQLKVDDELLVAQCILFFSAG
FETSATTMSFTLYELAKHPEVQKKAAEEVDEFMRRHKNKLVYDCVTELPYLEACMYETLRKYPVLGNLTREVMDDYVLPT
GLKLDVGVRIHVPVYHMHNNPEFFPEPHKYKPERFLPENKEQVNPNTFFPFGSGPRLCIGMRFAKMQVMSGLITFLKKYK
VELAEGMEEELVFDPKTFLTQPLTNCIALKMTEREGWEQRRFVRT
>MsCYP333B11
MYLNGVRIFSSRLIAAPHFVRSFTVNSTAGIVEERTAQVKSWKEIPGPSSLPLLGSLHHFLPGGTFYNLDGTDFTRKLYQ
NYGPIVKLDGMVGVNMSIFLFDAESVSQILRGENSMPIRSGFPSLEYYRKYYKTSKDPEEKLTGLLTEHLQPWKEFRSAV
NPVMLQPKTIKLYTTAIDQVAQDMIARMRSSRDEYNMLRGNFDVEMNLWSLESIAVVALGTRLNCLDPTLSDDSPAKRLI
QCVHDFFSIAEDLDFKPSIWKYIATPKFKKAMKLYEEHEKLSIYFIQKAMKELKANKGKSSDEKGVLEKLMDINEQYAYV
MAGDMLFAGVDTAAYTMTATLYLLATNPEKQQKLREEVLSQSEKRPYLKACIKEAMRLMPVVPGNIRKTTKEYNVLGYHI
PKNMELIFSHQEMSVMEQYYPRPKEYIPERWVADKDDPLYHGNAHPFAQSPFGFGVRMCIGRRIAELEVETFLGRIVENF
SVEWFGPPPKVVQTALNYFKGPFNFIFKDV
>HaCYP333B3
MMQTTKFRPLFNLAAVNKEFIRTVAVASAAVKPTDTNLKSWREIPGPSSLPIIGQMHHFLPGGALQGIEGPEGTMKIFAM
YGPIVRFDAMFGKPAMILLQDAEACAQVLRSENWLPVRPGFMSLEYYRKEHKKNKTRVTGLITDHGDLWKEFRSTVNPIM
LQPKTIKLYTKVLDEVAQDMIVRMKENRDEKNMICNDFDKEMNLWALESIGTVALGCRLNCFDPNLPADSPEWELIQCVH
DLFVTGNELDFKPSLWRYFATPLFKQAMKMYERHENLTKHFIEKGKEQLKNKSDSEKGVLGKLLEINEEVAHIMASDMLF
AGVDTAANTVTATLYLLAKHPDKQAKLREEIMSKSEKRPYLRACIKESIRIMPVVSGNMRMATKEYNIMGYRIPKDMHVV
FAHRDMSLLDEHYPRPREYIPERWLASKDDPLYYGNAHPFAHAPFGFGARSCIGRRIAELEMDTFVARLIENFQVEWFGP
PPTVQQAALNYIKGPYNFIFKDV
>SeCYP333B4
MQTTKFKPFGLFKLVSINKEITRRIAVASTTANSETNLKSWKEIPGPPSLPIIGQLHNFFPGGQLYNIEVVDTTLKLYQL
YGPIIRLDGLLGKSPMIILFDPEAAAHILRSENWLPIRPGFVSLEYYRKTFKQKFNKDHVAHTTGLVTDHGEVWKEFRST
VNPVLLQPKTIKQYTTVLEEVAQDMVARMKANRNEKNMLQNDFDKEMNLWALESIGTVALGCRLNCFDPNLPADSPEWQL
IQCVHDLFVVANELDFKPSLWRYSATPTYKKAMKLFEHHENLTKHFLKKGKEQLKNNSGGENGVLAKLLAINEEVAHIMA
SDMLFAGVDTAANTVTATLYLLATNPEKQDKLREELRSGSDRRYLRACVKESLRIMPVVSGNLRKTTKEYNVMGYKIPKD
MEVVFAHRDMSLLEENYPKAKEYIPERWITSKDDPIHYGNTHPFAHQPFGFGARSCIGRRIAELEMDIFVARLIENFQVE
WFGPPPRIQQESLNYIKGPFNFIFNDVKK
>SlCYP333B3
MQTTKLRPLFQLISINKEVIRTVAVASTAVKTDALKPWNEIPGPPSLPIIGQIHHFLPGGTFGDMKDPDTIMRLLDTYGP
AVRLDSMLGKPPLLFLSDPDSAELVLRSENWLPYRPGFQSLEFYRNDYKKDKGRVTGLISDHGEVWKEFRSTVNPVMLQP
KTIKLYAKVLDEVAQDMIVRMKANRDEKNMITKDFDKEMNLWALESIGTVALGCRLNSFDPNLPADSPEWQLIQCVHDLF
STANELDFKPSIWRYYATPTFKQAMKLYEHHENKQAMKLYEHHENLTKYFINKGKEQLKTKPDNEKGVLEKLLEINEEVA
HIMASDMLFAGVDTAANTVTATLYLLAKNPDKQAKLREEVTSNVEKRSYLRACIKESLRLMPVVSGNARRTTKEYNIMGY
QVPKGVDVIFTHREMSVMEKYYPKAKEYIPERWLTNKDDPLHYGNAHPFAYGPFGFGARSCIGRRIAELEMDTFVARLIE
NFQVEWFGPPPTVVQEALNYIKGPYNFVFKDIK
>MsCYP9A104
MILEILLFLLTTLVGYFIYSYTQMNQFFKRRGVKHFPGVPFFGNMYDTTFLKKHFLDEIQVIHDAFPDEKYVGFMEFTMP
VLLIRDPELIKSITVKDFDHFTDHREFFSEEADPLFAGSLLLMKGERWREMRTTLSPAFTASKMKLMLPLIVENSDNIIQ
YLHDHQSEIIEVDDLMRRYTNDVIASAGFGLKINSLEDRDNEFFKIGNNVLNFNLKQRVLFIVSTLFPNLTKKLGVRLFP
EKTYNFFKNIVTSTMEYRTRENVERPDMIQLLMEAKGDWSPDEITGQVFIFFAAGFDTTASVLVMAIHELAINPEVQERL
YQECRQLKEDKGLTFDSLSELKYLDSVLNETLRKWSPAIFMDRTCVKTYELPPPREGGQSYTLKPGDVIYNMVNTIHMDP
NHYPDPHKFDPERFSEENKHKIKPCTFSPFGGGPRLCIGMRFAMMELKVLIFQIMLNFTIVKTEKTMDPIKLKPHSFNIK
ALNGTWVKFQKRE
>HaCYP9G5
MIFEIVIFLLTFLLGYYFYSYKQVHNYFKQQDVKFLPGIPIFGNILGTTLTTKHFLDDMTAVYDAFPDEKYVGFVELTLR
VLIIRDPELIKSITIKDFDYFTDHREFFTAEADPLFAGSLLLMKGDRWREMRTTLSPAFTSSKMKYMLPLILENSQNIIE
YLNDHQSQTIEVDDIIRRYTNDVIASAGFGLKINSLQDRNNEFYRIGTTIFDFGLKQKMIIILNTCFPNLARRLGFHLFP
DRTYNFFRNIVSSTIEYRKREKVERPDMIQLLMEAPREWTADELTSQVFIFFAAGFDTSATALVMTIHEIALHPDVQEKL
YQECRRHKEEKQLTFDSLSELKYMECVINETLRKWSPAIFMDRTCVKTYELPPPREGGRPYILKPGDIVYNMVNCLHMDP
KYFPEPDKFIPERFSEENKHNIKPCTYAPFGGGPRICIGMRFAMMEIKVLLYNIILNFNIVKTEKTMDPIKLKPHNFNIK
AANGTWVKFQKRE
>SeCYP9G17
MGRLDRSDTTASQKTAVKQPQRCVSPLLTAYHFYNNWKIDNYFKERDVKYLPGVPFFGNVFYSTFLFRHFLDDLQIVYDA
YPDEKYVGFVENSAPVLIIRDPELIKAITIKDFDHFTDHKDFFSPDSEPLFAGSLLMMKGEKWRQMRTTLSPAFTGSKMK
MMLPLIVESADNIVEYLYDHQSEDIDVDDLMRRYTSDVIATAAFGLKVNSLKDRDNEFYKIGSSLFDFTFTQRLLVFSTF
LPFITKKFGSRLFPDATYQFFRNIVSSTLEYRKREKVERPDMIQLLLETPREWTPDELTGQVFIFFAAGFETSASGLAMT
IHELALHPDIQERLYQESSQFKNDTELTFDKLSQLKYMECVINETLRKWSPAIFMDRTCVKTYELPPPREGGKPNIVKPG
DYVYNMVNCLHMDPKYFPEPEVFNPDRFSDENKHNIQPCTFAPFGGGPRICIGVRFAMMEIKVLLHHIILNFKIVKTKKT
LNPIKLQPHVFNIRALNGTWVKFEKRQ
>SfCYP9e2
MILELLIFVITVLVAYYFYSSWKINNYFKQRDVKYIPGVPFFGNIFYSTFLIRHFVDDLQSVYDAFPDEKYVGFLENLAP
VMLIKDPELIKSITIKDFDHFTDHKEFFTTDSDPLFAGSLLMMKGDKWRQMRTTLSPAFTGSKMKMMLPLIVDSADNIVE
YLNDHQTEDVDVDDLMRRYTSDVIATAAFGLKVNSLKDRDNEFYRVGSSLFEFTLTQRLLMFSTLLPSLSKKLGTRLFPE
TTYNFFRTIVSSTLEYRKREKVERPDMIQLLMETPIEWTPDELTGQVFIFFAAGFETSASGLTMAIHELALHPDIQERLY
QESSKFKNDKELTFDKLSQLKYLECVINETLRIWSPAIFMDRTCVKAYELPPPREGGKPCIVKPGEVVYNMVNCLHMDPK
YFPEPKVFNPDRFSDENKHNIQPCTFAPFGGGPRICIGVRFAMMEIKVLLHHIILNFKIVKTKKTADPIKLKPHVFNIRT
MTGTWVRFEKRQ
>BmCYP9G3
MLVEVIVFLITTLVAYYLYVYKKIHYFYDARGVKYQPGIPVLGNILKSSLGTGHFWEDIDKIYKAFPGERYIGYIEGTTP
ILMIKDPEIIKNITVRDFDHFVNHKEFFPVEIDALFGGSLFMMKDDKWRDMRTTLSPAFTGSKMRLMLPFMIDISKNIVE
YLKGHQLEDVDVDDLMRRYTNDVIASAGFGLQVNSLVDKDNEFYECGQAMFSTSWPQRFKMILAAQFPTLAKKIGIKVFP
QKVTRFFREIVTSTMDYRLKNNVERPDMIQLLMDAYKGTLKNESNESDEKNVGFAMTEEMLKPKGNVRKWTQDELTAQVF
IFFLAGFESSANGLTLCIHELALNPEAQEKLYEAIIKFKEEKGPLTYDNIGELKYLDCVLNETSRKWSAAIIVDRVCSKP
YELPPPREGGKPYKLQPGDIVYNSVNSIQMDPEHHPDPEKFDPDRFLDENKHKIKPFTFLPFGAGPRNCIGSRFALLELK
VLIYYIVLNFKIIKTEKTLSPIKLQPGEFNIKVLGGTWTQFEARE
>SeCYP321A16
MVLLPISLALITIVLLWYFIGIYNENYWRKRGVAFYSKNKVLGPIWDFLVSPRPLFQIFGDLYKQYKHEPAVGIGQFLTP
AMFVINQKNVQQVLSGDFQSFNHRGVESIEGDQLSDNITFMNGPRWKLMRSNMTPLFTANKLKNMYYIMDKSAQDFVKYL
KNNPKTCEGNLFETLMMFCNAAVCGAIFGIGSESIFDTPFLNVAKGISQSNLSMRLKFVSFLLSPKMCSYLGIKLFKEHE
EFFVKSIGEVLKRRDQENVKRHDFADIALAIQKNGTMRDRTTGYEIEPTTGILSAQALFFFTAGVEPCANAIYATLYLLS
VHPDILAKVHQEIDEHFVKYNNNVTYDVICEMEYTEKALSEALRMFPPIGYLTRQCVQDTVLPVGNIHVKKGTKMFTPIY
DIHHDPELYPDPEVFDPERFSKDRRPNDDIYMPFGMGNRTCIGARYAKLQVQAGLVHVLRNFTVASKKTNEKVTFTHDAF
NVRLKNVDVQLIPRNVK
>MsCYP321A7
MLFLPLILLLVAITLGWYLLGRYNENYWKSRGVKFYSENKVLGPFWDFLISKRALFEIFGDLYKKHRDLPVIAVGQLVTP
TLFVIDPKNVQHVLSGDFQAFHHRGVESIDSDQLTDNITFMNGPRWKLMRKNMTPLFTANKLKNMYYIMDKSAQDFVTYL
KNNPKTWEGDFHSTLMMFNNAAVCGAIFGIGTESIFDSPFLKMAKNLSQTNWKNQLKFLLFTISPTLTKKLGISLFKEYE
DFFIGSINAVIKKREKENVKMHDFADICTSLQKNGTMRDPQTGYEMEPTTGLLSAQALFFFTAGVEPCANAIFSTLVLLC
RHPEILEKVHQEIDEHFEKHKNNITYDVICEMEYVDKVLSEGMRKFPPIGLLTRQCCQDTVLPVGNVKVAKGTKMFTPIY
EIHNDPKIYPDPEVFDPERFSKERRPNDDIYLPFGMGNRTCIGARYAKLQVVAGMVHVLRNFTVKSKGPHVDIVFAHDPL
NVKLGNVDIQLIPRNIS
>HzCYP321A1
MLQLPLILLGLVLLLTWYLIGRHNENYWKARGVKFYSKNKVIGPSWDYLFTKGAMFEKFGELYKAYRNEPVVAIGQILTP
SLFVIDAKNVQHVLSSDFQSFNHRGLDSVEGDQLTESITLLNGPKWKLMRKTMTPLFTSSKLKNMYYIMDKCAQDFVTYL
KRDPKLWKGNFFESAMLYCNAAVCAAIFGIGEQSTFDSPFLKFAKDVSISSFKNNMKFTFFSLAPKLFTMLGLKVFKEHE
DFFVGAIGDVIKQREEENVKRHDFADLCVQLQKNGTLKDQATGYELEPTTGLLSAQAFFFFTAGVEPAADGIFATFALLS
QHPEILQKVHQEIDEYFEKYDGKITYDVVCDMEYVDKVLSESLRMFPPIGFLTRQCIHDTVLPVGNVKVAKGTKLFTPIY
EIHHDPKYYPDPEVFDPERFFKERRPNDDLYMPFGMGNRTCIGARYFKLQLLAAIVHVLRSFTLKPIPESQQKKVTFLRH
AIGVRIGNVKVELIPRDTK
>SfCYP321A7
MLFLPLSLIAVGVLLAWYLIGKRNESYWKKRGVKFYSKNKVAGPFWDFLTSQRALFEILGDLYKQHRQEPAIGIGQFLTP
ALFVIDPKNVQQVLSGDFQSFHHRGLETIEGDQLSDNIIMMNGPRWKLMRQNMTPLFTANKLKNMYYILDKSAQDFVQYL
KNNPKTRDGNFFETLMLFCNAAVCGAIFGIGTNSIFDTPFLKVAKSLSQSNLSIRLKFILANLSPKLFKLLGLKVFNEYE
DFFIGSISKVMKAREQEKVKRHDFADIALAIQKNGTMRDRTTGYEIEPTTGILSAQALFFFTAGVEPCANAIFSTLILLS
SHPEILERVHQEIDEHFEKYSNNITYDVICEMKYIDKVLSEAMRIFPPIGQLTRQCVQNTVLPVGNIPVEKGTKMFTPIY
AIHHDPELYPDPEVFDPERFSKDRRPNDDIYMPFGMGNRTCIGERYAKLQVQAGLVHVLRNFTVKPQKHQEVIFAHDALN
VRPRNVDVQLIPRNI
>SeCYP321A8
MLFLPLSLVAVGLLLAWYLIGKRNENYWKKRGVKFYSKNKVIGPYWDYFIAQRALFEVLTDLYKKYRHEPAIGIGQILTP
GLFVIDPKNVQQVLSGDFQSFNHRGMESIEGEQLSENILMLNGPKWKLMRQNMTPLFTANKLKNMYYIMDKSAQDFVKYL
KNNPKTHEGNLFETLMMFCNAAVCGAIFGIGSESIFDTPFLKMAKNISQSNFHMRMKFVIYSLSPKLYKLLRLQAFKEIE
EFFIGSISQVMKSREQDSVKRHDFADIALAIQKNGTMRDRTTGYEVEPTTGILSAQAFFFFSAGVEPCANAIFSTLILLS
SHPEILEKVHKEIDEHFEKHQNNITYDVISEMKYTDKMLSEAMRIFPPIGHLTRQCVQNTVLPVGNIPVEKGTKMFTPIY
AIHHDPELYPDPEVFDPERFSNERKPKDSIYMPFGMGNRTCIGEGYAKLQVQAGLVHVLRNFTVKPQKHVKVTFAHDPLN
VRPRNCDVQLVPRNV
>HaCYP341D1
MLVEILVCFSIVLLLYQRWVKRDIYKLGAQLNSGVRTFPFIGHSYLFFGDNHARMNGFQTLGRDAISKENGLTSMWHGNH
LFTMIADAEAAEFVLKTCLEKDDIMKLSTLFVGNGSIFAPVSIWRPRRKILVPCFGTRNLKTFMSIFVKQSAILVNRIGK
MAGTGPLSAWKYYTAYTMDAIAESTLGYQMGAQNDTRHPFLKAVEDGLARNAERVCQPWLHSDLVYTNLPIYPKLVAYKD
FMWDFLIKAKREEIKENDEIQKANEERTSSTFMESLITISGGDGGYTDVEIIEELMVIMVAGNDTSAVGSSFVSLMLSRY
PDVQEKVYEELQEVFGDSDRAATFEDLPRLKYLDAVIRETLRLYPPVPVITRKIVEEVTLRIKIVPGSGIIVNIWALHRN
PRYWGCDAEQFRPERFLDAPPTHPAAFMPFSHGPRNCVGYQYAMTSMKTVVSSLLRRYKLLPATAPNEKGTHRPIRLKFD
LMMKDDDDFQIQIEARS
>SeCYP341B26
MLWLVLLIRSLGLTCRWFKYRRILQLVNRIKCDIKAYPLLGHAYLFIGGGDSHMLTCKRLGQEAIKNGGLTNLWLGDNYF
TVVGDPVDFELILRSSLEKDDIMRFARNLIGNGTIFAPVSIWRPRRKVLAPTFSPKNLNSFVRIFSQQSTVLAEQLQKEA
GRGPFSLWKYLTSYTMDSVCETALGVDVNAQKTEDEPFLKAFEKCSILIAERMVQPWIYADAVYKLLPYHEAFEKSKSVI
CNFIDKIIKSKRTAIKENKDNTNKKSDDTKTFLELLIEGSGGERGYSDLELQEETLVLAVAGTDTSAVGASFTVSMLARY
PAVQEKVYKELLEVFGDSERPVTAEDLPQLKYLDAVVRETLRLYPPVPVVVGKIEKDLELPSGITLVPGCGVLVHIWGTQ
RNPRYWGDDAEQFRPERFLEAPLQHPAAFMAFSHGPRNCLGYQYAMMSMKTALATLIRNYRVSIPDATKNGSRTELKPIR
ITFDVMMKDADRFTVQLESRRKKDGKFR
>MsCYP4G15
MSYAAAEHVVQSSTFSAVNLFYVLLVPALILWYTYWRMSRRRLYELAEKLNGPSGWPLLGNALEFTGGSAEIFKNIVEKS
IPYDQESVVKLWIGPRLLVFIYDPRDVEVILSSHVHIDKADEYRFFKPWLGNGLLISTGQKWRSHRKLIAPTFHLNVLKS
FIDLFNANSRAVVDKLKKEAKDFDCHDYMSECTVEILLETAMGVSKTTQDQSGFDYAMAVMKMCDILHLRHTKIWLRPDL
LFKFTEYAKNQTKLLDVIHGLTKKVIKRKKEEFQSGKKPSVLNNDVTSTEVPTSKTTSVEGLSFGQSAGLKDDLDVEEDV
GQKKRLAFLDLLLESSQSGVVITDEEIKEQVDTIMFEGHDTTAAGSSFFLSMMGIHQDIQDKVIEELDQIFGDSDRPCTF
QDTLEMKYLERCLMETLRMYPPVPIIARHLKQEVTLPSNGKKVPAGTTLVVATFKLHRRPDVYPNPEKFDPDNFLPERSA
NRHYYAFVPFSAGPRSCVGRKYAMLKLKIILSTLLRNFRIHSDLKESDFKLQADIILKRAEGFKVRLEPRKRLAKA
>BmCYP4G25
MSYTNAENVVPTSTFSAINLFYVLLVPAVILWYAYWRMSRRRLYELADKLNGPPGLPLLGNALEFVGGSADIFRNIVQKS
ADYDHESVVKIWIGPRLLVFLYDPRDVEVILSSHVYIDKAEEYRFFKPWLGNGLLISTGQKWRSHRKLIAPTFHLNVLKS
FIDLFNANSRAVVDKLKKEASNFDCHDYMSECTVEILLETAMGVSKSTQDQSGFEYAMAVMKMCDILHLRHTKIWLRPDL
LFKFTDYAKNQTKLLDIIHGLTKKVIKRKKEEFASGKKPSNLNETATTSEPSTGKLTSVEGLSFGQSSGLKDDLDVDDDV
GQKKRLAFLDLLLESSQSGVAISDEEIKEQVDTIMFEGHDTTAAGSSFFLSMMGIHQDIQDKVIEELDQIFGDSDRPVTF
QDTLEMKYLERCLMETLRLYPPVPIIARQVNQEITLPSNGKKIPAGTTLVIATYKLHRRPDVYPNPNKFDPDNFLPERSA
NRHYYAFVPFSAGPRSCVGRKYAMLKLKVILSTILRNFRVISVLKESDFKLQADIILKRAEGFQVRLQPRKRMAKA
>HvCYP4G90
MSFAAENVVQSTTWSATNMFYMLLLPALVLWYAYWRMSRRNLYELAAKLNGPEGLPLIGNALEFTGGSPDIFKNLVNISS
SYDKEGVVKIWIGPRLLVFLYDPQDVELILSSHVHIDKADEYRFFKPWLGNGLLISTGQKWRSHRKLIAPTFHLNVLKSF
IDLFNANSRAVVDKLKKESGAFDCHDYMSECTVEILLETAMGVSKSTQDQSGFEYAMAVMKMCDILHLRHTKIWLRPEFL
FNFTQYAKSQTKLLDIIHGLTKKVIKRKKEEFNAEKSIIQNNAPETTTPTEIPTAKTTSVEGLSFGQSAGLKDDLDVDDN
DVGQKKRLAFLDLLLESSQSGVVISDEEIKEQVDTIMFEGHDTTAAGSSFFLSMMGVHQDIQDKVIAELDQIFGDSDRPA
TFQDTLEMKYLERCLMETLRMYPPVPVIARHLKDNITLPSSGKKVPAGTTVIITTYKLHRRPDIYPNPNKFDPDNFLPER
SANRHYYAFVPFSAGPRSCVGRKYAMLKLKIILSTIMRNFRVYSDLKESDFNLQADIILKRAEGFKVRLQPRKRTAKA
>OfCYP4G212
MSYLAENVVQTSTWAATSFFYVLLVPALVLWYAYWRMSRRRMYELADKLDGPPGLPLIGNALEFTGGSADIFKNLVAKSA
PYDKEGVVKIWIGPRLLVFLYDPRDVELILSSHVYIDKADEYRFFKPWLGNGLLISTGQKWRSHRKLIAPTFHLNVLKSF
IDLFNANSRAVVDKLKKESGAFDCHDYMSECTVEILLETAMGVSKSTQDQSGFEYAMAVMKMCDILHLRHTKIWLRPEFL
FNFTQYAKSQTKLLDVIHGLTKKVIKRKKEEFQAGKKPSVLTETVEPTTTEIPTAKTTSVEGLSFGQSAGLKDDLDVEDN
DVGQKKRLAFLDLLLESSQSGVVITDEEIKEQVDTIMFEGHDTTAAGSSFFLSMMGIHQHIQDKVIEELDQIFGDSDRPA
TFQDTLEMKYLERCLMETLRMYPPVPIIARHLKQDITLPSCGKQVPAGTTVIIATYKLHRRPDVYNNPTKFNPDNFLPEQ
SANRHYYAFVPFSAGPRSCVGRKYAMLKLKIILSTILRNFRVHSDLKESDFNLQADIILKRAEGFKVRLEPRKRAPKVVS
>CmCYP4G112
MSYSAENLVQASTWGATSFFYMLLVPAVALWYAYWKISRRHMLELASKINGPKGLPLIGNALEFTGGSHDIFKNLVEKSK
DYDKEGVVKIWIGPRLLVFLYDPRDVELILSSHVYIDKADEYRFFKPWLGNGLLISTGQKWRSHRKLIAPTFHLNVLKSF
IDLFNANSRAVVDKLKKESGAFDCHDYMSECTVEILLETAMGVSKSTQDQSGFEYAMAVMKMCDILHLRHTKIWLRPEML
FNLTQYAKNQTKLLDVIHGLTKKVIKRKKAEFKAGKKPSILSEHVEPTTEIPTSKTTSVEGLSFGQSAGLKDDLDVDDDV
GQKKRLAFLDLLLESSQSGVVISDEEIKEQVDTIMFEGHDTTAAGSSFFLSMMGIHQHIQDKVIEELDQIFGDSDRPATF
QDTLEMKYLERCLMETLRMYPPVPIIARHLKQDITLPSSGKQVPAGTTVIITTYKLHRRPDVYPNPDKFDPDNFLPERSA
NRHYYAFVPFSAGPRSCVGRKYAMLKLKIILSTILRNFRVHSDLKESDFNLQADIILKRAEGFKVRLEARKRTAKA
>HaCYP340G1
MLSALLLCIFWGVCAVIAWRAYSGKASAHPLPPILSGGIPIIGHTHVISGNTKTIWDVLKSMSMESVRNGGLIYAHIGGK
IYYLVTDPDDALTVANTCLQKHFIYNYLDNWLGNGLLTASGAAWQRHRKLLNPAFTVSVIHNFLGIFNHMAKQFNSELAA
HAGKEPFEISHYLRLIAFQTFSRTAFGIGDESVKEFARKYMESSDQLMNMVVYRFQNVWLHSDLIFRLTGLKKKEQKLIK
TLDDMANQVIKRKKEELKHQSKEPETGTRCKPLMSLLLELKNDDTLTEKEIKEEVDTAILAGFDTTSNTLTCMLVLIGSH
PEVQRKMYEEMIDVLGPTRDVEKDDIKKLVYTEAVIKEALRVLPIGPALMRNVDKDVKLRNYTMRAGSQCVILPVGTHHA
PEWGDDVDVFRPERWLDPAIATLGNGAFFGFSLGKRSCIGKAYAMISMKVTLSHFIRRYRITADVTKMELKVDMILKPTT
AAVTIEERNLLN
>SfCYP9A32
MLLLLTWVVVIITAVVLYLRQTYSYLRRDGINHLPTVPFFGNLFWVMFQKEHFVDLIAKVTNAFPDDKIVGNYDMMTPIL
IIRDLEMLKRVTVKDFEHFIDRRSFTSELDPMFGRGLLLLHGDEWKAMRSTMSPAFTSSKIRLMVPFMEEVCLDMIKVLK
QRIKDSGTSYYDMECKEVMTRYANDVIASCAFGLKVESLTADSEFYVNSKAITKFTFWRFMKVMFYRLFPSVAGMMQLSL
VPKETTDYFTNVVLGTMKNREQNKIVRNDMINILMEVKKGQLTHEKEGKDADAGFATVEESHIGKKPHNYEWTDTDLVAQ
AALFLFAGFDTISTAMSFILYELALNQDVQERLLQEIREYDAKNNGKIDYNSIQNMTYLDMVVSEGMRLWPAAPFMDRVC
VNDYNIGRPNKEATKDLIIRKGQCIVIPAYALHRDPEYFPNPTKFDPERFSHENRDKIVPFTYLPFGLGPRNCIGSRFAL
CEVKVMLYLLLRDLKLTTCDKTPVPARLSKNGFEMLIYGGAWVRLSVRTE
>HaCYP9A3
MILLLTWVVVIVSALLLYFRSVYSQLSKQGVNHLPTVPIFGNILWPFLRKEHFIDTLMRAVNTFPDDKIVGHYDMVTPVF
IICDVDAIKRITVKDFEYFVDRRSFTSSFDPFFGRGLLMLRGDEWKAMRSTMSPAFTSSKMRLMVPFMEEIALEMIRVLQ
EKMRASGKPYIDVEAKDMMTRYANDVIASCAFGLKVNSQESDHEFFVHSQTITKFTFLRILKIIFFRCLPNLVQKLKMSL
VPRESSDYFSSVVLTTMQDREKNNIVRNDLINILMEVKRGQLTHEKDDADTDAGFATVEESHIGKKQHNYEWTDSDLVAQ
AALFLFAGFETASTSMSFLLYELAVNPDVQDRLLQEIREHDEKNRGKIDYNVIQSMTYLDMVVSEGLRLWPPAAIVDRMC
VKDYNFGRPHPHATKDLIIREGHGVGVAPWVFHRNPKYFPEPTKFDPERFSPENRHKILPFTYFPFGLGPRNCIGSRFAL
CEIKVMLYVLIREMEVYPFEKTCYPPQLSKDGFNMQLQGGTWLRLRVRPDKSSL
>SeCYP9A40
MLLLLTWVVVIITAVALYLRQAYSSLRRDGINHLPTVPLFGNILWLMLQKEHFVDLISRIMNAFPDDKIVGNYDMTTPIL
IVRDLEMLKRITVKDFEHFIDRRSFTTELDPMFGRGLLLLHGDEWKAMRSTMSPAFTSSKIRLMVPFMEEVCLEMIKVLK
QRIKDSGTSHYDMECKEVMTRYANDVIASCAFGLKVESLTADSEFYLNSKSITKFTFWRFMKIMFYRLLPSVAQMMKLSL
VPKETTDYFTNVVLGTMKNREKNKIVRNDMINILMEVKKGQLTHEKEDKDADAGFATVEESHIGKKQHNYEWTDTDLVAQ
AALFLFAGFDTISTAMSFILYELALNSDVQDRLVQEIREYDAKNNGKIDYSSIQSMTYLDMVVSEGMRLWPPAPFMDRIC
VNDYNIGRPNKEAKKDLIIRKGQCVLIPAYDLHRNPEYFPNPTKFDPERFSHENRDKIIPFTYLPFGLGPRNCIGSRFAL
CEVKVMLYLLLRDLKLTTGEKTCIPARLSKNGFEMLIFGGAWVRLSVRTE
>CsCYP9A69
MMLILIWLTVLVVAFALYLKENYSKFKRKGVKGPKPIPLLGTGIGVFFGKEHMTDYMVRMYQTYPNERFFGQFELTRPVV
VVRDIDLIKQVTTKDFEYFLDHRSMVEADIDPLFGRNLITLKGQEWKDMRSTLSPAFTSSKIKLMVPFMMEVGNQMTESL
KKKIKESNVNYIDVDSKDLTTRYANDVIASCAFGLKVDSMMDEDNEFYKMGKFVTNFTTLMLVKVLFFIYTPAIMRILKI
KFLPENTSNFFKGLILKTMKDREKNNIIRPDMIHLLMQSKKGKLAHEENACTDKDTGFATVEECNVGMKMDQKDWSDDDL
VAQALLFFLGGFDTVSTAMTFSLHELALSPEVQDKLLAEIRENGQKNNGKFDFNSIQKMVYMDMVVSEVLRLWPPAPVLD
RICTKDYNIGKANDEATQDYIVRKGESVSLAVWAIHRDANFFPNPLKFDPERFSEENKHNIRPFSYMPFGLGPRNCIASR
FALCELKVMLYQLLQHFEISPCEKTCIPSQLEAGKFNLSLKGGHWIRIKIRE
>SeCYP340AB1
MGIFVMRAQIVFDLRMFVITLVLILACCSSSGFGRGNEKIDHLPFPGALPLIGHGHQLFGNRKHLWKYMR
QLCFYSLEKGGVLEMWLGPHSVYILTDPDDILTVSNTCLNKSYFYEFTKDYVQNGLITSEASIWKNHRKL
LNMAFSQRIIDTFIDEMNTQTRELVTNLYSQVDKGPFDMRRYLIKFTLKTVSRTSLGLDAEDQAVIDETY
VHAFESLLQVYLERIQKVYLHLSWIYDRTQLKKKQDHLTNMLINIMDSVIAKRKSERKNKKREFIEYDAV
KPGKFSCLLEHLLQLAEDHNMLSDEEIRQHLDSFVMAAYDTTTGTLMHVFLAIGSYPEVQKKILAEVQQI
QPNNNENISKYDLAKLQYVEAVIKETLRVYAPLPGIARKIEKDVKLKNYTLRAGSTCVMKFYGVSYHSMW
GPDRNEFKPERWLDPAKLPANPNAFCYFGVGKRNCIGKQFAMALMKIVIAYVVRNYHLESDISKLESEYE
VVLKPISGDLLSLTSRS
